# Supplementary material for: (+)/(−)-Phaeocaulin A-D, four pairs of new enantiomeric germacrane-type sesquiterpenes from Curcuma phaeocaulis as natural nitric oxide inhibitors
Source: Sci Rep. 2017 Mar 8;7:43576. doi: 10.1038/srep43576 (PMC5341095; doi:10.1038/srep43576)
Supplement: Supplementary Dataset 1 [file srep43576-s2.zip › Compound 1.cif]

data_gaohao_qf-2b
_audit_creation_date              2015-03-16
_audit_creation_method
;
Olex2 1.2
(compiled 2015.01.26 svn.r3150 for OlexSys, GUI svn.r4998)
;
_publ_contact_author_address      ?
_publ_contact_author_email        ?
_publ_contact_author_name         ''
_publ_contact_author_phone        ?
_publ_section_references
;
Dolomanov, O.V., Bourhis, L.J., Gildea, R.J, Howard, J.A.K. & Puschmann, H.
 (2009), J. Appl. Cryst. 42, 339-341.

Sheldrick, G.M. (2008). Acta Cryst. A64, 112-122.
;
_chemical_name_common             ?
_chemical_name_systematic
;
 ? 
;
_chemical_formula_moiety          'C15 H19 N O3'
_chemical_formula_sum             'C15 H19 N O3'
_chemical_formula_weight          261.31
_chemical_melting_point           ?
loop_
  _atom_type_symbol
  _atom_type_description
  _atom_type_scat_dispersion_real
  _atom_type_scat_dispersion_imag
  _atom_type_scat_source
 'C' 'C' 0.0181 0.0091 'International Tables Vol C Tables 4.2.6.8 and 6.1.1.4'
 'H' 'H' 0.0000 0.0000 'International Tables Vol C Tables 4.2.6.8 and 6.1.1.4'
 'N' 'N' 0.0311 0.0180 'International Tables Vol C Tables 4.2.6.8 and 6.1.1.4'
 'O' 'O' 0.0492 0.0322 'International Tables Vol C Tables 4.2.6.8 and 6.1.1.4'

_space_group_crystal_system       'orthorhombic'
_space_group_IT_number            61
_space_group_name_H-M_alt         'P b c a'
_space_group_name_Hall            '-P 2ac 2ab'
loop_
  _space_group_symop_id
  _space_group_symop_operation_xyz
 1 'x, y, z'
 2 '-x+1/2, -y, z+1/2'
 3 'x+1/2, -y+1/2, -z'
 4 '-x, y+1/2, -z+1/2'
 5 '-x, -y, -z'
 6 'x-1/2, y, -z-1/2'
 7 '-x-1/2, y-1/2, z'
 8 'x, -y-1/2, z-1/2'

_cell_length_a                    12.5667(3)
_cell_length_b                    10.7520(3)
_cell_length_c                    19.7597(5)
_cell_angle_alpha                 90.00
_cell_angle_beta                  90.00
_cell_angle_gamma                 90.00
_cell_volume                      2669.86(11)
_cell_formula_units_Z             8
_cell_measurement_reflns_used     3077
_cell_measurement_temperature     172.99(10)
_cell_measurement_theta_max       62.7510
_cell_measurement_theta_min       3.5330
_exptl_absorpt_coefficient_mu     0.733
_exptl_absorpt_correction_T_max   1.00000
_exptl_absorpt_correction_T_min   0.65849
_exptl_absorpt_correction_type    multi-scan
_exptl_absorpt_process_details
;
CrysAlisPro, Agilent Technologies,
Version 1.171.37.35 (release 13-08-2014 CrysAlis171 .NET)
(compiled Aug 13 2014,18:06:01)
Empirical absorption correction using spherical harmonics,
 implemented in SCALE3 ABSPACK scaling algorithm.
;
_exptl_crystal_colour             ?
_exptl_crystal_density_diffrn     1.300
_exptl_crystal_density_meas       ?
_exptl_crystal_density_method     'not measured'
_exptl_crystal_description        ''
_exptl_crystal_F_000              1120
_exptl_crystal_size_max           ?
_exptl_crystal_size_mid           ?
_exptl_crystal_size_min           ?
_exptl_special_details
;
 ? 
;
_diffrn_reflns_av_R_equivalents   0.0233
_diffrn_reflns_av_unetI/netI      0.0204
_diffrn_reflns_limit_h_max        14
_diffrn_reflns_limit_h_min        -11
_diffrn_reflns_limit_k_max        11
_diffrn_reflns_limit_k_min        -12
_diffrn_reflns_limit_l_max        22
_diffrn_reflns_limit_l_min        -22
_diffrn_reflns_number             6701
_diffrn_reflns_theta_full         62.66
_diffrn_reflns_theta_max          62.66
_diffrn_reflns_theta_min          5.70
_diffrn_ambient_environment       N~2~
_diffrn_ambient_temperature       172.99(10)
_diffrn_detector                  'CCD plate'
_diffrn_detector_area_resol_mean  16.0288
_diffrn_detector_type             Sapphire3
_diffrn_measured_fraction_theta_full 0.994
_diffrn_measured_fraction_theta_max 0.994
_diffrn_measurement_details
;
#__ type_ start__ end____ width___ exp.time_
  1 omega  -35.00   57.00   1.0000    1.0000
omega____ theta____ kappa____ phi______ frames
    -       33.1184  -38.0000    0.0000 92

#__ type_ start__ end____ width___ exp.time_
  2 omega   79.00  105.00   1.0000    1.0000
omega____ theta____ kappa____ phi______ frames
    -       33.1184   38.0000    0.0000 26

#__ type_ start__ end____ width___ exp.time_
  3 omega   78.00  160.00   1.0000    1.0000
omega____ theta____ kappa____ phi______ frames
    -       90.5000   77.0000 -120.0000 82

#__ type_ start__ end____ width___ exp.time_
  4 omega  112.00  138.00   1.0000    1.0000
omega____ theta____ kappa____ phi______ frames
    -       90.5000   30.0000 -120.0000 26

#__ type_ start__ end____ width___ exp.time_
  5 omega   78.00  104.00   1.0000    1.0000
omega____ theta____ kappa____ phi______ frames
    -       90.5000   30.0000 -120.0000 26

#__ type_ start__ end____ width___ exp.time_
  6 omega   24.00   68.00   1.0000    1.0000
omega____ theta____ kappa____ phi______ frames
    -       90.5000  -30.0000 -180.0000 44

#__ type_ start__ end____ width___ exp.time_
  7 omega   37.00   77.00   1.0000    1.0000
omega____ theta____ kappa____ phi______ frames
    -       90.5000  -95.0000 -120.0000 40

#__ type_ start__ end____ width___ exp.time_
  8 omega   59.00   84.00   1.0000    1.0000
omega____ theta____ kappa____ phi______ frames
    -       90.5000 -100.0000 -137.0000 25

#__ type_ start__ end____ width___ exp.time_
  9 omega   44.00   90.00   1.0000    1.0000
omega____ theta____ kappa____ phi______ frames
    -       90.5000 -111.0000  -60.0000 46

#__ type_ start__ end____ width___ exp.time_
 10 omega   19.00   70.00   1.0000    1.0000
omega____ theta____ kappa____ phi______ frames
    -       90.5000  -95.0000  -60.0000 51

#__ type_ start__ end____ width___ exp.time_
 11 omega   20.00   51.00   1.0000    1.0000
omega____ theta____ kappa____ phi______ frames
    -       90.5000  -30.0000   90.0000 31

#__ type_ start__ end____ width___ exp.time_
 12 omega   62.00  103.00   1.0000    1.0000
omega____ theta____ kappa____ phi______ frames
    -       33.1184  178.0000    0.0000 41

#__ type_ start__ end____ width___ exp.time_
 13 omega   38.00   95.00   1.0000    1.0000
omega____ theta____ kappa____ phi______ frames
    -       90.5000  178.0000  -60.0000 57
;
_diffrn_measurement_device        'four-circle diffractometer'
_diffrn_measurement_device_type   'Xcalibur, Sapphire3, Gemini ultra'
_diffrn_measurement_method        '\w scans'
_diffrn_orient_matrix_UB_11       0.0215344000
_diffrn_orient_matrix_UB_12       0.0128637000
_diffrn_orient_matrix_UB_13       0.0764275000
_diffrn_orient_matrix_UB_21       -0.0377023000
_diffrn_orient_matrix_UB_22       -0.1348686000
_diffrn_orient_matrix_UB_23       0.0111017000
_diffrn_orient_matrix_UB_31       0.1145972000
_diffrn_orient_matrix_UB_32       -0.0467303000
_diffrn_orient_matrix_UB_33       -0.0107628000
_diffrn_radiation_monochromator   mirror
_diffrn_radiation_probe           x-ray
_diffrn_radiation_type            CuK\a
_diffrn_radiation_wavelength      1.54184
_diffrn_source                    'sealed X-ray tube'
_diffrn_source_type               'Enhance Ultra (Cu) X-ray Source'
_diffrn_standards_decay_%         ?
_diffrn_standards_interval_count  ?
_diffrn_standards_interval_time   ?
_diffrn_standards_number          ?
_reflns_number_gt                 1901
_reflns_number_total              2127
_reflns_odcompleteness_completeness 96.83
_reflns_odcompleteness_iscentric  1
_reflns_odcompleteness_theta      63.60
_reflns_threshold_expression      >2sigma(I)
_computing_cell_refinement
;
CrysAlisPro, Agilent Technologies,
Version 1.171.37.35 (release 13-08-2014 CrysAlis171 .NET)
(compiled Aug 13 2014,18:06:01)
;
_computing_data_collection
;
CrysAlisPro, Agilent Technologies,
Version 1.171.37.35 (release 13-08-2014 CrysAlis171 .NET)
(compiled Aug 13 2014,18:06:01)
;
_computing_data_reduction
;
CrysAlisPro, Agilent Technologies,
Version 1.171.37.35 (release 13-08-2014 CrysAlis171 .NET)
(compiled Aug 13 2014,18:06:01)
;
_computing_molecular_graphics     'Olex2 (Dolomanov et al., 2009)'
_computing_publication_material   'Olex2 (Dolomanov et al., 2009)'
_computing_structure_refinement   'XL (Sheldrick, 2008)'
_computing_structure_solution     'SHELXS-97 (Sheldrick, 1990)'
_refine_diff_density_max          0.219
_refine_diff_density_min          -0.165
_refine_diff_density_rms          0.038
_refine_ls_extinction_coef        ?
_refine_ls_extinction_method      none
_refine_ls_goodness_of_fit_ref    1.036
_refine_ls_hydrogen_treatment     constr
_refine_ls_matrix_type            full
_refine_ls_number_parameters      176
_refine_ls_number_reflns          2127
_refine_ls_number_restraints      0
_refine_ls_R_factor_all           0.0446
_refine_ls_R_factor_gt            0.0401
_refine_ls_restrained_S_all       1.036
_refine_ls_shift/su_max           0.001
_refine_ls_shift/su_mean          0.000
_refine_ls_structure_factor_coef  Fsqd
_refine_ls_weighting_details
'calc w=1/[\s^2^(Fo^2^)+(0.0655P)^2^+0.7792P] where P=(Fo^2^+2Fc^2^)/3'
_refine_ls_weighting_scheme       calc
_refine_ls_wR_factor_gt           0.1082
_refine_ls_wR_factor_ref          0.1130
_refine_special_details
;
 Refinement of F^2^ against ALL reflections.  The weighted R-factor wR and 
 goodness of fit S are based on F^2^, conventional R-factors R are based 
 on F, with F set to zero for negative F^2^. The threshold expression of 
 F^2^ > 2sigma(F^2^) is used only for calculating R-factors(gt) etc. and is 
 not relevant to the choice of reflections for refinement.  R-factors based 
 on F^2^ are statistically about twice as large as those based on F, and R- 
 factors based on ALL data will be even larger. 
;
_olex2_refinement_description
;
1. Fixed Uiso
 At 1.2 times of:
  All C(H) groups, All C(H,H) groups, All N(H) groups
 At 1.5 times of:
  All C(H,H,H) groups, All O(H) groups
2.a Secondary CH2 refined with riding coordinates:
 C7(H7A,H7B), C16(H16A,H16B), C18(H18A,H18B)
2.b Aromatic/amide H refined with riding coordinates:
 N2(H2), C10(H10), C12(H12)
2.c Idealised Me refined as rotating group:
 C15(H15A,H15B,H15C), C17(H17A,H17B,H17C), C19(H19A,H19B,H19C)
2.d Idealised tetrahedral OH refined as rotating group:
 O1(H1)
;
_atom_sites_solution_hydrogens    geom
_atom_sites_solution_primary      direct
_atom_sites_solution_secondary    difmap
loop_
  _atom_site_label
  _atom_site_type_symbol
  _atom_site_fract_x
  _atom_site_fract_y
  _atom_site_fract_z
  _atom_site_U_iso_or_equiv
  _atom_site_adp_type
  _atom_site_occupancy
  _atom_site_calc_flag
  _atom_site_disorder_assembly
  _atom_site_disorder_group
  _atom_site_refinement_flags_posn
 O1 O 0.38543(8) 0.09917(10) 0.45260(5) 0.0329(3) Uani 1 d . . .
 H1 H 0.3303 0.0751 0.4705 0.049 Uiso 1 calc . . GR
 N2 N 0.46815(11) 0.12877(13) 0.55880(6) 0.0367(3) Uani 1 d . . .
 H2 H 0.5137 0.0692 0.5612 0.044 Uiso 1 calc . . R
 O3 O 0.29858(9) 0.48974(10) 0.50060(6) 0.0423(3) Uani 1 d . . .
 C4 C 0.30689(11) 0.38345(14) 0.47798(8) 0.0297(4) Uani 1 d . . .
 O5 O 0.42954(12) 0.14510(15) 0.67204(6) 0.0606(4) Uani 1 d . . .
 C6 C 0.36169(11) 0.28879(13) 0.52091(7) 0.0274(3) Uani 1 d . . .
 C7 C 0.53390(11) 0.23433(15) 0.45643(8) 0.0324(4) Uani 1 d . . .
 H7A H 0.5709 0.2949 0.4842 0.039 Uiso 1 calc . . R
 H7B H 0.5822 0.1655 0.4485 0.039 Uiso 1 calc . . R
 C8 C 0.50605(11) 0.29367(15) 0.38925(7) 0.0322(4) Uani 1 d . . .
 C9 C 0.35142(11) 0.28257(15) 0.58825(8) 0.0329(4) Uani 1 d . . .
 C10 C 0.25821(12) 0.34749(14) 0.41304(7) 0.0300(4) Uani 1 d . . .
 H10 H 0.2213 0.2726 0.4118 0.036 Uiso 1 calc . . R
 C11 C 0.43632(11) 0.18645(14) 0.49531(7) 0.0280(3) Uani 1 d . . .
 C12 C 0.49721(13) 0.41667(16) 0.38546(8) 0.0370(4) Uani 1 d . . .
 H12 H 0.5239 0.4622 0.4217 0.044 Uiso 1 calc . . R
 C13 C 0.41940(13) 0.17764(17) 0.61331(8) 0.0370(4) Uani 1 d . . .
 C14 C 0.26272(12) 0.41374(15) 0.35568(8) 0.0342(4) Uani 1 d . . .
 C15 C 0.48449(15) 0.20771(17) 0.33064(8) 0.0430(4) Uani 1 d . . .
 H15A H 0.5308 0.1369 0.3334 0.064 Uiso 1 calc . . GR
 H15B H 0.4971 0.2510 0.2889 0.064 Uiso 1 calc . . GR
 H15C H 0.4118 0.1805 0.3322 0.064 Uiso 1 calc . . GR
 C16 C 0.33266(15) 0.52592(16) 0.34708(9) 0.0436(4) Uani 1 d . . .
 H16A H 0.3329 0.5736 0.3887 0.052 Uiso 1 calc . . R
 H16B H 0.3039 0.5783 0.3116 0.052 Uiso 1 calc . . R
 C17 C 0.20653(16) 0.37225(18) 0.29284(9) 0.0488(5) Uani 1 d . . .
 H17A H 0.2574 0.3615 0.2570 0.073 Uiso 1 calc . . GR
 H17B H 0.1552 0.4339 0.2798 0.073 Uiso 1 calc . . GR
 H17C H 0.1710 0.2947 0.3013 0.073 Uiso 1 calc . . GR
 C18 C 0.44872(14) 0.48898(17) 0.32876(9) 0.0436(4) Uani 1 d . . .
 H18A H 0.4488 0.4391 0.2879 0.052 Uiso 1 calc . . R
 H18B H 0.4904 0.5633 0.3204 0.052 Uiso 1 calc . . R
 C19 C 0.28689(14) 0.35600(19) 0.63675(9) 0.0478(5) Uani 1 d . . .
 H19A H 0.3322 0.3883 0.6717 0.072 Uiso 1 calc . . GR
 H19B H 0.2335 0.3036 0.6566 0.072 Uiso 1 calc . . GR
 H19C H 0.2532 0.4237 0.6134 0.072 Uiso 1 calc . . GR

loop_
  _atom_site_aniso_label
  _atom_site_aniso_U_11
  _atom_site_aniso_U_22
  _atom_site_aniso_U_33
  _atom_site_aniso_U_23
  _atom_site_aniso_U_13
  _atom_site_aniso_U_12
 O1 0.0328(6) 0.0298(6) 0.0360(6) -0.0038(4) 0.0017(4) -0.0036(5)
 N2 0.0395(7) 0.0386(7) 0.0318(7) 0.0063(6) -0.0010(6) 0.0105(6)
 O3 0.0513(7) 0.0325(6) 0.0432(7) -0.0090(5) -0.0125(5) 0.0119(5)
 C4 0.0255(7) 0.0307(8) 0.0330(8) -0.0028(6) 0.0003(6) 0.0034(6)
 O5 0.0717(9) 0.0801(10) 0.0300(7) 0.0126(6) -0.0019(6) 0.0168(8)
 C6 0.0247(7) 0.0285(8) 0.0291(8) -0.0016(6) -0.0011(6) -0.0002(6)
 C7 0.0252(7) 0.0377(8) 0.0342(8) -0.0008(7) -0.0008(6) 0.0014(6)
 C8 0.0246(7) 0.0407(9) 0.0314(8) 0.0003(7) 0.0032(6) -0.0034(6)
 C9 0.0283(7) 0.0393(9) 0.0310(8) -0.0026(7) 0.0002(6) -0.0016(6)
 C10 0.0271(7) 0.0283(8) 0.0347(8) -0.0030(6) -0.0037(6) 0.0023(6)
 C11 0.0294(7) 0.0278(7) 0.0269(7) 0.0002(6) -0.0031(6) 0.0026(6)
 C12 0.0349(8) 0.0410(9) 0.0352(8) 0.0015(7) -0.0007(7) -0.0103(7)
 C13 0.0363(8) 0.0460(9) 0.0286(8) 0.0047(7) -0.0018(7) 0.0000(7)
 C14 0.0351(8) 0.0322(8) 0.0354(8) -0.0022(7) -0.0037(7) 0.0076(7)
 C15 0.0504(10) 0.0452(10) 0.0333(9) -0.0030(7) 0.0037(8) 0.0004(8)
 C16 0.0577(10) 0.0308(8) 0.0425(9) 0.0063(7) -0.0055(8) 0.0017(8)
 C17 0.0569(11) 0.0517(11) 0.0376(9) -0.0010(8) -0.0136(8) 0.0027(9)
 C18 0.0504(10) 0.0400(9) 0.0404(9) 0.0094(7) 0.0002(8) -0.0109(8)
 C19 0.0418(9) 0.0666(12) 0.0350(9) -0.0080(8) 0.0047(7) 0.0097(9)

_geom_special_details
;
 All esds (except the esd in the dihedral angle between two l.s. planes) 
 are estimated using the full covariance matrix.  The cell esds are taken 
 into account individually in the estimation of esds in distances, angles 
 and torsion angles; correlations between esds in cell parameters are only 
 used when they are defined by crystal symmetry.  An approximate (isotropic) 
 treatment of cell esds is used for estimating esds involving l.s. planes. 
;
loop_
  _geom_bond_atom_site_label_1
  _geom_bond_atom_site_label_2
  _geom_bond_distance
  _geom_bond_site_symmetry_2
  _geom_bond_publ_flag
 O1 C11 1.4149(18) . ?
 N2 C11 1.4556(19) . ?
 N2 C13 1.346(2) . ?
 O3 C4 1.2315(19) . ?
 C4 C6 1.493(2) . ?
 C4 C10 1.473(2) . ?
 O5 C13 1.2186(19) . ?
 C6 C9 1.339(2) . ?
 C6 C11 1.5317(19) . ?
 C7 C8 1.514(2) . ?
 C7 C11 1.536(2) . ?
 C8 C12 1.329(2) . ?
 C8 C15 1.506(2) . ?
 C9 C13 1.499(2) . ?
 C9 C19 1.483(2) . ?
 C10 C14 1.340(2) . ?
 C12 C18 1.494(2) . ?
 C14 C16 1.502(2) . ?
 C14 C17 1.496(2) . ?
 C16 C18 1.554(3) . ?

loop_
  _geom_angle_atom_site_label_1
  _geom_angle_atom_site_label_2
  _geom_angle_atom_site_label_3
  _geom_angle
  _geom_angle_site_symmetry_1
  _geom_angle_site_symmetry_3
  _geom_angle_publ_flag
 C13 N2 C11 113.48(13) . . ?
 O3 C4 C6 117.74(13) . . ?
 O3 C4 C10 121.63(14) . . ?
 C10 C4 C6 120.49(13) . . ?
 C4 C6 C11 125.76(12) . . ?
 C9 C6 C4 123.66(13) . . ?
 C9 C6 C11 110.58(13) . . ?
 C8 C7 C11 113.28(12) . . ?
 C12 C8 C7 119.21(15) . . ?
 C12 C8 C15 123.52(15) . . ?
 C15 C8 C7 117.20(14) . . ?
 C6 C9 C13 108.12(13) . . ?
 C6 C9 C19 131.96(15) . . ?
 C19 C9 C13 119.91(14) . . ?
 C14 C10 C4 125.44(14) . . ?
 O1 C11 N2 110.84(12) . . ?
 O1 C11 C6 113.37(11) . . ?
 O1 C11 C7 106.55(12) . . ?
 N2 C11 C6 100.93(11) . . ?
 N2 C11 C7 110.76(12) . . ?
 C6 C11 C7 114.41(12) . . ?
 C8 C12 C18 126.45(16) . . ?
 N2 C13 C9 106.78(13) . . ?
 O5 C13 N2 127.04(16) . . ?
 O5 C13 C9 126.17(16) . . ?
 C10 C14 C16 123.18(14) . . ?
 C10 C14 C17 121.57(15) . . ?
 C17 C14 C16 114.93(14) . . ?
 C14 C16 C18 111.73(14) . . ?
 C12 C18 C16 109.95(14) . . ?

loop_
  _geom_torsion_atom_site_label_1
  _geom_torsion_atom_site_label_2
  _geom_torsion_atom_site_label_3
  _geom_torsion_atom_site_label_4
  _geom_torsion
  _geom_torsion_site_symmetry_1
  _geom_torsion_site_symmetry_2
  _geom_torsion_site_symmetry_3
  _geom_torsion_site_symmetry_4
  _geom_torsion_publ_flag
 O3 C4 C6 C9 38.0(2) . . . . ?
 O3 C4 C6 C11 -142.06(15) . . . . ?
 O3 C4 C10 C14 45.4(2) . . . . ?
 C4 C6 C9 C13 -179.05(13) . . . . ?
 C4 C6 C9 C19 2.3(3) . . . . ?
 C4 C6 C11 O1 -63.96(18) . . . . ?
 C4 C6 C11 N2 177.47(13) . . . . ?
 C4 C6 C11 C7 58.52(18) . . . . ?
 C4 C10 C14 C16 9.5(2) . . . . ?
 C4 C10 C14 C17 -177.22(15) . . . . ?
 C6 C4 C10 C14 -138.92(16) . . . . ?
 C6 C9 C13 N2 1.17(18) . . . . ?
 C6 C9 C13 O5 179.93(17) . . . . ?
 C7 C8 C12 C18 -166.09(14) . . . . ?
 C8 C7 C11 O1 58.46(16) . . . . ?
 C8 C7 C11 N2 179.10(13) . . . . ?
 C8 C7 C11 C6 -67.65(16) . . . . ?
 C8 C12 C18 C16 98.9(2) . . . . ?
 C9 C6 C11 O1 116.00(14) . . . . ?
 C9 C6 C11 N2 -2.56(15) . . . . ?
 C9 C6 C11 C7 -121.52(14) . . . . ?
 C10 C4 C6 C9 -137.82(15) . . . . ?
 C10 C4 C6 C11 42.1(2) . . . . ?
 C10 C14 C16 C18 82.48(19) . . . . ?
 C11 N2 C13 O5 178.24(17) . . . . ?
 C11 N2 C13 C9 -3.01(18) . . . . ?
 C11 C6 C9 C13 0.98(17) . . . . ?
 C11 C6 C9 C19 -177.70(16) . . . . ?
 C11 C7 C8 C12 97.31(17) . . . . ?
 C11 C7 C8 C15 -79.74(17) . . . . ?
 C13 N2 C11 O1 -116.97(14) . . . . ?
 C13 N2 C11 C6 3.42(16) . . . . ?
 C13 N2 C11 C7 124.97(15) . . . . ?
 C14 C16 C18 C12 -63.44(19) . . . . ?
 C15 C8 C12 C18 10.8(3) . . . . ?
 C17 C14 C16 C18 -91.18(18) . . . . ?
 C19 C9 C13 N2 -179.96(15) . . . . ?
 C19 C9 C13 O5 -1.2(3) . . . . ?

_olex2_submission_special_instructions 'No special instructions were received'
