# Supplementary material for: (+)/(−)-Phaeocaulin A-D, four pairs of new enantiomeric germacrane-type sesquiterpenes from Curcuma phaeocaulis as natural nitric oxide inhibitors
Source: Sci Rep. 2017 Mar 8;7:43576. doi: 10.1038/srep43576 (PMC5341095; doi:10.1038/srep43576)
Supplement: Supplementary Dataset 2 [file srep43576-s3.zip › Compound (-)-1.cif]

data_gaohao_1223-1
_audit_creation_date              2016-01-13
_audit_creation_method
;
Olex2 1.2
(compiled 2015.09.30 svn.r3233 for OlexSys, GUI svn.r5103)
;
_publ_contact_author_address      ?
_publ_contact_author_email        ?
_publ_contact_author_name         ''
_publ_contact_author_phone        ?
_publ_section_references
;
Dolomanov, O.V., Bourhis, L.J., Gildea, R.J, Howard, J.A.K. & Puschmann, H.
 (2009), J. Appl. Cryst. 42, 339-341.

Sheldrick, G.M. (2008). Acta Cryst. A64, 112-122.
;
_chemical_name_common             ?
_chemical_name_systematic
;
 ? 
;
_chemical_formula_moiety          'C15 H19 N O3, 0.17(H2 O)'
_chemical_formula_sum             'C15 H19.33 N O3.17'
_chemical_formula_weight          264.31
_chemical_absolute_configuration  unk
_chemical_melting_point           ?
loop_
  _atom_type_symbol
  _atom_type_description
  _atom_type_scat_dispersion_real
  _atom_type_scat_dispersion_imag
  _atom_type_scat_source
 'C' 'C' 0.0181 0.0091 'International Tables Vol C Tables 4.2.6.8 and 6.1.1.4'
 'H' 'H' 0.0000 0.0000 'International Tables Vol C Tables 4.2.6.8 and 6.1.1.4'
 'O' 'O' 0.0492 0.0322 'International Tables Vol C Tables 4.2.6.8 and 6.1.1.4'
 'N' 'N' 0.0311 0.0180 'International Tables Vol C Tables 4.2.6.8 and 6.1.1.4'

_space_group_crystal_system       'trigonal'
_space_group_IT_number            152
_space_group_name_H-M_alt         'P 31 2 1'
_space_group_name_Hall            'P 31 2"'
loop_
  _space_group_symop_id
  _space_group_symop_operation_xyz
 1 'x, y, z'
 2 '-y, x-y, z+1/3'
 3 '-x+y, -x, z+2/3'
 4 'x-y, -y, -z+2/3'
 5 '-x, -x+y, -z+1/3'
 6 'y, x, -z'

_cell_length_a                    9.64797(11)
_cell_length_b                    9.64797(11)
_cell_length_c                    26.9006(3)
_cell_angle_alpha                 90.00
_cell_angle_beta                  90.00
_cell_angle_gamma                 120.00
_cell_volume                      2168.53(4)
_cell_formula_units_Z             6
_cell_measurement_reflns_used     14022
_cell_measurement_temperature     173.00(10)
_cell_measurement_theta_max       62.8090
_cell_measurement_theta_min       5.2860
_exptl_absorpt_coefficient_mu     0.691
_exptl_absorpt_correction_T_max   1.00000
_exptl_absorpt_correction_T_min   0.74477
_exptl_absorpt_correction_type    multi-scan
_exptl_absorpt_process_details
;
CrysAlisPro, Agilent Technologies,
Version 1.171.37.35 (release 13-08-2014 CrysAlis171 .NET)
(compiled Aug 13 2014,18:06:01)
Empirical absorption correction using spherical harmonics,
 implemented in SCALE3 ABSPACK scaling algorithm.
;
_exptl_crystal_colour             ?
_exptl_crystal_density_diffrn     1.214
_exptl_crystal_density_meas       ?
_exptl_crystal_density_method     'not measured'
_exptl_crystal_description        ''
_exptl_crystal_F_000              850
_exptl_crystal_size_max           ?
_exptl_crystal_size_mid           ?
_exptl_crystal_size_min           ?
_exptl_special_details
;
 ? 
;
_diffrn_reflns_av_R_equivalents   0.0229
_diffrn_reflns_av_unetI/netI      0.0088
_diffrn_reflns_limit_h_max        11
_diffrn_reflns_limit_h_min        -10
_diffrn_reflns_limit_k_max        7
_diffrn_reflns_limit_k_min        -11
_diffrn_reflns_limit_l_max        31
_diffrn_reflns_limit_l_min        -31
_diffrn_reflns_number             23169
_diffrn_reflns_theta_full         62.65
_diffrn_reflns_theta_max          62.65
_diffrn_reflns_theta_min          5.29
_diffrn_ambient_environment       N~2~
_diffrn_ambient_temperature       173.00(10)
_diffrn_detector                  'CCD plate'
_diffrn_detector_area_resol_mean  16.0288
_diffrn_detector_type             Sapphire3
_diffrn_measured_fraction_theta_full 0.995
_diffrn_measured_fraction_theta_max 0.995
_diffrn_measurement_details
;
#__ type_ start__ end____ width___ exp.time_
  1 omega  -36.00   54.00   1.0000    1.0000
omega____ theta____ kappa____ phi______ frames
    -       32.9934  -57.0000  -90.0000 90

#__ type_ start__ end____ width___ exp.time_
  2 omega   13.00  102.00   1.0000    1.0000
omega____ theta____ kappa____ phi______ frames
    -       32.9934   57.0000  -60.0000 89

#__ type_ start__ end____ width___ exp.time_
  3 omega  -36.00   54.00   1.0000    1.0000
omega____ theta____ kappa____ phi______ frames
    -       32.9934  -57.0000  120.0000 90

#__ type_ start__ end____ width___ exp.time_
  4 omega  -39.00   58.00   1.0000    1.0000
omega____ theta____ kappa____ phi______ frames
    -       32.9934  -38.0000    0.0000 97

#__ type_ start__ end____ width___ exp.time_
  5 omega   79.00  163.00   1.0000    2.0000
omega____ theta____ kappa____ phi______ frames
    -       90.5000  111.0000  -90.0000 84

#__ type_ start__ end____ width___ exp.time_
  6 omega   35.00  134.00   1.0000    2.0000
omega____ theta____ kappa____ phi______ frames
    -       90.5000  178.0000    0.0000 99

#__ type_ start__ end____ width___ exp.time_
  7 omega   77.00  162.00   1.0000    2.0000
omega____ theta____ kappa____ phi______ frames
    -       90.5000   86.0000  -45.0000 85

#__ type_ start__ end____ width___ exp.time_
  8 omega   19.00   83.00   1.0000    2.0000
omega____ theta____ kappa____ phi______ frames
    -       90.5000  -94.0000 -150.0000 64

#__ type_ start__ end____ width___ exp.time_
  9 omega   68.00  158.00   1.0000    2.0000
omega____ theta____ kappa____ phi______ frames
    -       90.5000   64.0000  -22.0000 90

#__ type_ start__ end____ width___ exp.time_
 10 omega   19.00   83.00   1.0000    2.0000
omega____ theta____ kappa____ phi______ frames
    -       90.5000  -94.0000   90.0000 64

#__ type_ start__ end____ width___ exp.time_
 11 omega   18.00   71.00   1.0000    2.0000
omega____ theta____ kappa____ phi______ frames
    -       90.5000  -37.0000 -105.0000 53

#__ type_ start__ end____ width___ exp.time_
 12 omega   19.00   77.00   1.0000    2.0000
omega____ theta____ kappa____ phi______ frames
    -       90.5000  -45.0000  120.0000 58

#__ type_ start__ end____ width___ exp.time_
 13 omega   18.00   90.00   1.0000    2.0000
omega____ theta____ kappa____ phi______ frames
    -       90.5000 -111.0000   90.0000 72

#__ type_ start__ end____ width___ exp.time_
 14 omega   79.00  163.00   1.0000    2.0000
omega____ theta____ kappa____ phi______ frames
    -       90.5000  111.0000  -30.0000 84

#__ type_ start__ end____ width___ exp.time_
 15 omega   60.00  161.00   1.0000    2.0000
omega____ theta____ kappa____ phi______ frames
    -       90.5000   77.0000   30.0000 101

#__ type_ start__ end____ width___ exp.time_
 16 omega   78.00  162.00   1.0000    2.0000
omega____ theta____ kappa____ phi______ frames
    -       90.5000   88.0000  103.0000 84

#__ type_ start__ end____ width___ exp.time_
 17 omega   69.00  159.00   1.0000    2.0000
omega____ theta____ kappa____ phi______ frames
    -       90.5000   61.0000   90.0000 90

#__ type_ start__ end____ width___ exp.time_
 18 omega   60.00  161.00   1.0000    2.0000
omega____ theta____ kappa____ phi______ frames
    -       90.5000   77.0000  -60.0000 101

#__ type_ start__ end____ width___ exp.time_
 19 omega   18.00   90.00   1.0000    2.0000
omega____ theta____ kappa____ phi______ frames
    -       90.5000 -111.0000  120.0000 72

#__ type_ start__ end____ width___ exp.time_
 20 omega   19.00   83.00   1.0000    2.0000
omega____ theta____ kappa____ phi______ frames
    -       90.5000  -94.0000  -60.0000 64

#__ type_ start__ end____ width___ exp.time_
 21 omega   20.00  121.00   1.0000    2.0000
omega____ theta____ kappa____ phi______ frames
    -       90.5000  -77.0000  120.0000 101

#__ type_ start__ end____ width___ exp.time_
 22 omega   22.00  112.00   1.0000    2.0000
omega____ theta____ kappa____ phi______ frames
    -       90.5000  -61.0000  120.0000 90

#__ type_ start__ end____ width___ exp.time_
 23 omega   61.00  163.00   1.0000    2.0000
omega____ theta____ kappa____ phi______ frames
    -       90.5000   30.0000  150.0000 102

#__ type_ start__ end____ width___ exp.time_
 24 omega   18.00   69.00   1.0000    2.0000
omega____ theta____ kappa____ phi______ frames
    -       90.5000  -30.0000   60.0000 51

#__ type_ start__ end____ width___ exp.time_
 25 omega    3.00  103.00   1.0000    1.0000
omega____ theta____ kappa____ phi______ frames
    -       32.9934   77.0000 -180.0000 100

#__ type_ start__ end____ width___ exp.time_
 26 omega   13.00  102.00   1.0000    1.0000
omega____ theta____ kappa____ phi______ frames
    -       32.9934   57.0000  120.0000 89

#__ type_ start__ end____ width___ exp.time_
 27 omega   13.00  102.00   1.0000    1.0000
omega____ theta____ kappa____ phi______ frames
    -       32.9934   57.0000   60.0000 89
;
_diffrn_measurement_device        'four-circle diffractometer'
_diffrn_measurement_device_type   'Xcalibur, Sapphire3, Gemini ultra'
_diffrn_measurement_method        '\w scans'
_diffrn_orient_matrix_UB_11       -0.0398616000
_diffrn_orient_matrix_UB_12       0.0774568000
_diffrn_orient_matrix_UB_13       0.0436639000
_diffrn_orient_matrix_UB_21       -0.1595186000
_diffrn_orient_matrix_UB_22       -0.0410384000
_diffrn_orient_matrix_UB_23       -0.0251593000
_diffrn_orient_matrix_UB_31       -0.0835064000
_diffrn_orient_matrix_UB_32       -0.1621669000
_diffrn_orient_matrix_UB_33       0.0272161000
_diffrn_radiation_monochromator   mirror
_diffrn_radiation_probe           x-ray
_diffrn_radiation_type            CuK\a
_diffrn_radiation_wavelength      1.54184
_diffrn_source                    'sealed X-ray tube'
_diffrn_source_type               'Enhance Ultra (Cu) X-ray Source'
_diffrn_standards_decay_%         ?
_diffrn_standards_interval_count  ?
_diffrn_standards_interval_time   ?
_diffrn_standards_number          ?
_reflns_number_gt                 2292
_reflns_number_total              2313
_reflns_odcompleteness_completeness 97.43
_reflns_odcompleteness_iscentric  1
_reflns_odcompleteness_theta      63.60
_reflns_threshold_expression      >2sigma(I)
_computing_cell_refinement
;
CrysAlisPro, Agilent Technologies,
Version 1.171.37.35 (release 13-08-2014 CrysAlis171 .NET)
(compiled Aug 13 2014,18:06:01)
;
_computing_data_collection
;
CrysAlisPro, Agilent Technologies,
Version 1.171.37.35 (release 13-08-2014 CrysAlis171 .NET)
(compiled Aug 13 2014,18:06:01)
;
_computing_data_reduction
;
CrysAlisPro, Agilent Technologies,
Version 1.171.37.35 (release 13-08-2014 CrysAlis171 .NET)
(compiled Aug 13 2014,18:06:01)
;
_computing_molecular_graphics     'Olex2 (Dolomanov et al., 2009)'
_computing_publication_material   'Olex2 (Dolomanov et al., 2009)'
_computing_structure_refinement   'XL (Sheldrick, 2008)'
_computing_structure_solution     'XS (Sheldrick, 2008)'
_refine_diff_density_max          0.133
_refine_diff_density_min          -0.128
_refine_diff_density_rms          0.029
_refine_ls_abs_structure_details  'Flack H D (1983), Acta Cryst. A39, 876-881'
_refine_ls_abs_structure_Flack    0.1(2)
_refine_ls_extinction_coef        ?
_refine_ls_extinction_method      none
_refine_ls_goodness_of_fit_ref    1.069
_refine_ls_hydrogen_treatment     constr
_refine_ls_matrix_type            full
_refine_ls_number_parameters      180
_refine_ls_number_reflns          2313
_refine_ls_number_restraints      0
_refine_ls_R_factor_all           0.0289
_refine_ls_R_factor_gt            0.0287
_refine_ls_restrained_S_all       1.069
_refine_ls_shift/su_max           0.000
_refine_ls_shift/su_mean          0.000
_refine_ls_structure_factor_coef  Fsqd
_refine_ls_weighting_details
'calc w=1/[\s^2^(Fo^2^)+(0.0399P)^2^+0.4182P] where P=(Fo^2^+2Fc^2^)/3'
_refine_ls_weighting_scheme       calc
_refine_ls_wR_factor_gt           0.0769
_refine_ls_wR_factor_ref          0.0771
_refine_special_details
;
 Refinement of F^2^ against ALL reflections.  The weighted R-factor wR and 
 goodness of fit S are based on F^2^, conventional R-factors R are based 
 on F, with F set to zero for negative F^2^. The threshold expression of 
 F^2^ > 2sigma(F^2^) is used only for calculating R-factors(gt) etc. and is 
 not relevant to the choice of reflections for refinement.  R-factors based 
 on F^2^ are statistically about twice as large as those based on F, and R- 
 factors based on ALL data will be even larger. 
;
_olex2_refinement_description
;
1. Fixed Uiso
 At 1.2 times of:
  All C(H) groups, All C(H,H) groups, All N(H) groups
 At 1.5 times of:
  All C(H,H,H) groups, All O(H) groups, All O(H,H) groups
2. Others
 Fixed Sof: O0AA(0.16667) H0AA(0.16667) H0AB(0.16667)
3.a Riding coordinates:
 C19(O0AA,H0AA,H0AB)
3.b Secondary CH2 refined with riding coordinates:
 C11(H11A,H11B), C12(H12A,H12B), C17(H17A,H17B)
3.c Aromatic/amide H refined with riding coordinates:
 N4(H4), C10(H10), C16(H16)
3.d Idealised Me refined as rotating group:
 C13(H13A,H13B,H13C), C18(H18A,H18B,H18C), C19(H19A,H19B,H19C)
3.e Idealised tetrahedral OH refined as rotating group:
 O1(H1)
;
_atom_sites_solution_hydrogens    geom
_atom_sites_solution_primary      direct
_atom_sites_solution_secondary    difmap
loop_
  _atom_site_label
  _atom_site_type_symbol
  _atom_site_fract_x
  _atom_site_fract_y
  _atom_site_fract_z
  _atom_site_U_iso_or_equiv
  _atom_site_adp_type
  _atom_site_occupancy
  _atom_site_calc_flag
  _atom_site_disorder_assembly
  _atom_site_disorder_group
  _atom_site_site_symmetry_order
  _atom_site_refinement_flags_posn
  _atom_site_refinement_flags_adp
  _atom_site_refinement_flags_occupancy
 O1 O -0.31445(13) -0.39262(14) -0.09899(4) 0.0425(3) Uani 1 d . . 1 . . .
 H1 H -0.3642 -0.3637 -0.1168 0.064 Uiso 1 calc . . 1 GR . .
 O2 O -0.01918(13) -0.10479(13) -0.22674(4) 0.0416(3) Uani 1 d . . 1 . . .
 O3 O -0.20980(15) -0.71335(14) -0.18733(4) 0.0537(3) Uani 1 d . . 1 . . .
 N4 N -0.09691(16) -0.20587(15) -0.14772(4) 0.0419(3) Uani 1 d . . 1 . . .
 H4 H -0.0672 -0.1170 -0.1325 0.050 Uiso 1 calc . . 1 R . .
 C5 C -0.14356(18) -0.38810(18) -0.20894(5) 0.0349(3) Uani 1 d . . 1 . . .
 C6 C -0.19851(17) -0.47226(17) -0.16675(5) 0.0347(3) Uani 1 d . . 1 . . .
 C7 C -0.17169(18) -0.36016(18) -0.12281(5) 0.0367(3) Uani 1 d . . 1 . . .
 C8 C -0.07869(17) -0.21575(18) -0.19679(5) 0.0355(3) Uani 1 d . . 1 . . .
 C9 C -0.27116(18) -0.64950(19) -0.16310(5) 0.0402(4) Uani 1 d . . 1 . . .
 C10 C -0.1088(2) -0.6376(2) -0.06869(6) 0.0495(4) Uani 1 d . . 1 . . .
 H10 H -0.0245 -0.6096 -0.0907 0.059 Uiso 1 calc . . 1 R . .
 C11 C -0.05948(18) -0.3644(2) -0.08304(5) 0.0438(4) Uani 1 d . . 1 . . .
 H11A H 0.0377 -0.3486 -0.0989 0.053 Uiso 1 calc . . 1 R . .
 H11B H -0.0302 -0.2771 -0.0598 0.053 Uiso 1 calc . . 1 R . .
 C12 C -0.1989(2) -0.8086(2) -0.05290(7) 0.0588(5) Uani 1 d . . 1 . . .
 H12A H -0.2585 -0.8183 -0.0228 0.071 Uiso 1 calc . . 1 R . .
 H12B H -0.1242 -0.8455 -0.0457 0.071 Uiso 1 calc . . 1 R . .
 C13 C -0.1406(2) -0.4382(2) -0.26110(5) 0.0435(4) Uani 1 d . . 1 . . .
 H13A H -0.0346 -0.4159 -0.2692 0.065 Uiso 1 calc . . 1 GR . .
 H13B H -0.1713 -0.3801 -0.2832 0.065 Uiso 1 calc . . 1 GR . .
 H13C H -0.2142 -0.5508 -0.2645 0.065 Uiso 1 calc . . 1 GR . .
 C14 C -0.4404(2) -0.8676(2) -0.10392(6) 0.0471(4) Uani 1 d . . 1 . . .
 C15 C -0.13564(18) -0.5205(2) -0.05483(5) 0.0431(4) Uani 1 d . . 1 . . .
 C16 C -0.41547(19) -0.74341(19) -0.13276(5) 0.0429(4) Uani 1 d . . 1 . . .
 H16 H -0.4945 -0.7151 -0.1336 0.051 Uiso 1 calc . . 1 R . .
 C17 C -0.3162(2) -0.9144(2) -0.09429(7) 0.0551(5) Uani 1 d . . 1 . . .
 H17A H -0.2569 -0.9028 -0.1246 0.066 Uiso 1 calc . . 1 R . .
 H17B H -0.3682 -1.0259 -0.0843 0.066 Uiso 1 calc . . 1 R . .
 C18 C -0.2489(2) -0.5387(3) -0.01359(6) 0.0532(5) Uani 1 d . . 1 . . .
 H18A H -0.3522 -0.5692 -0.0273 0.080 Uiso 1 calc . . 1 GR . .
 H18B H -0.2085 -0.4387 0.0037 0.080 Uiso 1 calc . . 1 GR . .
 H18C H -0.2584 -0.6196 0.0092 0.080 Uiso 1 calc . . 1 GR . .
 C19 C -0.5918(2) -0.9567(2) -0.07428(8) 0.0632(5) Uani 1 d . . 1 . . .
 H19A H -0.6484 -0.8984 -0.0747 0.095 Uiso 1 calc . . 1 GR . .
 H19B H -0.5661 -0.9680 -0.0406 0.095 Uiso 1 calc . . 1 GR . .
 H19C H -0.6578 -1.0608 -0.0886 0.095 Uiso 1 calc . . 1 GR . .
 O0AA O 0.0045(4) -0.9955(9) 0.0000(2) 0.089(2) Uani 0.33 d . . 2 RS T P
 H0AA H 0.0329 -0.9735 0.0299 0.134 Uiso 0.17 d . . 1 R . .
 H0AB H 0.0737 -0.9240 -0.0191 0.134 Uiso 0.17 d . . 1 R . .

loop_
  _atom_site_aniso_label
  _atom_site_aniso_U_11
  _atom_site_aniso_U_22
  _atom_site_aniso_U_33
  _atom_site_aniso_U_23
  _atom_site_aniso_U_13
  _atom_site_aniso_U_12
 O1 0.0372(6) 0.0506(7) 0.0369(5) 0.0089(5) 0.0070(4) 0.0199(5)
 O2 0.0460(6) 0.0359(6) 0.0367(5) 0.0058(5) 0.0066(5) 0.0157(5)
 O3 0.0607(8) 0.0376(6) 0.0531(7) 0.0027(5) 0.0129(6) 0.0174(6)
 N4 0.0473(8) 0.0318(7) 0.0328(6) -0.0013(5) 0.0054(6) 0.0095(6)
 C5 0.0321(7) 0.0363(8) 0.0313(7) 0.0010(6) -0.0005(6) 0.0132(6)
 C6 0.0289(7) 0.0334(8) 0.0338(7) 0.0006(6) -0.0010(6) 0.0094(6)
 C7 0.0321(8) 0.0364(8) 0.0306(7) 0.0014(6) 0.0033(6) 0.0089(6)
 C8 0.0302(8) 0.0360(8) 0.0335(7) 0.0024(6) 0.0033(6) 0.0115(6)
 C9 0.0370(8) 0.0372(8) 0.0359(7) 0.0010(7) -0.0034(6) 0.0108(7)
 C10 0.0321(8) 0.0692(12) 0.0428(8) 0.0118(8) 0.0006(7) 0.0220(9)
 C11 0.0295(7) 0.0530(10) 0.0351(8) -0.0029(7) -0.0002(6) 0.0102(7)
 C12 0.0486(10) 0.0695(13) 0.0601(10) 0.0220(10) 0.0047(9) 0.0310(9)
 C13 0.0540(10) 0.0437(9) 0.0326(7) -0.0021(7) -0.0020(7) 0.0242(8)
 C14 0.0399(9) 0.0398(9) 0.0484(9) 0.0075(7) -0.0004(7) 0.0101(7)
 C15 0.0292(8) 0.0619(11) 0.0316(7) 0.0048(7) -0.0028(6) 0.0178(8)
 C16 0.0341(8) 0.0389(8) 0.0443(8) 0.0058(7) -0.0030(7) 0.0098(7)
 C17 0.0525(11) 0.0475(10) 0.0642(10) 0.0179(8) 0.0099(9) 0.0242(9)
 C18 0.0464(10) 0.0775(13) 0.0344(8) 0.0139(8) 0.0063(7) 0.0302(9)
 C19 0.0428(10) 0.0585(12) 0.0738(12) 0.0296(10) 0.0084(9) 0.0143(9)
 O0AA 0.113(4) 0.113(4) 0.036(3) 0.0177(17) -0.0177(17) 0.052(5)

_geom_special_details
;
 All esds (except the esd in the dihedral angle between two l.s. planes) 
 are estimated using the full covariance matrix.  The cell esds are taken 
 into account individually in the estimation of esds in distances, angles 
 and torsion angles; correlations between esds in cell parameters are only 
 used when they are defined by crystal symmetry.  An approximate (isotropic) 
 treatment of cell esds is used for estimating esds involving l.s. planes. 
;
loop_
  _geom_bond_atom_site_label_1
  _geom_bond_atom_site_label_2
  _geom_bond_distance
  _geom_bond_site_symmetry_2
  _geom_bond_publ_flag
 O1 C7 1.4052(18) . ?
 O2 C8 1.2289(17) . ?
 O3 C9 1.233(2) . ?
 N4 C7 1.4531(19) . ?
 N4 C8 1.3412(19) . ?
 C5 C6 1.341(2) . ?
 C5 C8 1.491(2) . ?
 C5 C13 1.489(2) . ?
 C6 C7 1.534(2) . ?
 C6 C9 1.492(2) . ?
 C7 C11 1.537(2) . ?
 C9 C16 1.471(2) . ?
 C10 C12 1.491(3) . ?
 C10 C15 1.332(3) . ?
 C11 C15 1.509(2) . ?
 C12 C17 1.551(3) . ?
 C14 C16 1.344(2) . ?
 C14 C17 1.499(3) . ?
 C14 C19 1.501(2) . ?
 C15 C18 1.505(2) . ?

loop_
  _geom_angle_atom_site_label_1
  _geom_angle_atom_site_label_2
  _geom_angle_atom_site_label_3
  _geom_angle
  _geom_angle_site_symmetry_1
  _geom_angle_site_symmetry_3
  _geom_angle_publ_flag
 C8 N4 C7 113.37(12) . . ?
 C6 C5 C8 107.94(13) . . ?
 C6 C5 C13 131.85(14) . . ?
 C13 C5 C8 120.20(13) . . ?
 C5 C6 C7 110.43(13) . . ?
 C5 C6 C9 124.51(14) . . ?
 C9 C6 C7 125.04(13) . . ?
 O1 C7 N4 111.59(12) . . ?
 O1 C7 C6 113.15(12) . . ?
 O1 C7 C11 107.55(11) . . ?
 N4 C7 C6 100.91(11) . . ?
 N4 C7 C11 110.65(12) . . ?
 C6 C7 C11 112.97(13) . . ?
 O2 C8 N4 127.16(14) . . ?
 O2 C8 C5 125.49(13) . . ?
 N4 C8 C5 107.35(12) . . ?
 O3 C9 C6 118.04(13) . . ?
 O3 C9 C16 121.92(15) . . ?
 C16 C9 C6 119.99(14) . . ?
 C15 C10 C12 127.27(16) . . ?
 C15 C11 C7 112.25(12) . . ?
 C10 C12 C17 110.70(14) . . ?
 C16 C14 C17 123.70(15) . . ?
 C16 C14 C19 120.40(17) . . ?
 C17 C14 C19 115.53(15) . . ?
 C10 C15 C11 120.10(15) . . ?
 C10 C15 C18 123.04(16) . . ?
 C18 C15 C11 116.73(16) . . ?
 C14 C16 C9 124.15(17) . . ?
 C14 C17 C12 110.81(16) . . ?

_olex2_submission_special_instructions 'No special instructions were received'
