# Supplementary material for: (+)/(−)-Phaeocaulin A-D, four pairs of new enantiomeric germacrane-type sesquiterpenes from Curcuma phaeocaulis as natural nitric oxide inhibitors
Source: Sci Rep. 2017 Mar 8;7:43576. doi: 10.1038/srep43576 (PMC5341095; doi:10.1038/srep43576)
Supplement: Supplementary Dataset 3 [file srep43576-s4.zip › Compound 2.cif]

data_gaohao_qf-3b
_audit_creation_date              2015-03-16
_audit_creation_method
;
Olex2 1.2
(compiled 2015.01.26 svn.r3150 for OlexSys, GUI svn.r4998)
;
_publ_contact_author_address      ?
_publ_contact_author_email        ?
_publ_contact_author_name         ''
_publ_contact_author_phone        ?
_publ_section_references
;
Dolomanov, O.V., Bourhis, L.J., Gildea, R.J, Howard, J.A.K. & Puschmann, H.
 (2009), J. Appl. Cryst. 42, 339-341.

Sheldrick, G.M. (2008). Acta Cryst. A64, 112-122.
;
_chemical_name_common             ?
_chemical_name_systematic
;
 ? 
;
_chemical_formula_moiety          'C15 H19 N O2'
_chemical_formula_sum             'C15 H19 N O2'
_chemical_formula_weight          245.31
_chemical_melting_point           ?
loop_
  _atom_type_symbol
  _atom_type_description
  _atom_type_scat_dispersion_real
  _atom_type_scat_dispersion_imag
  _atom_type_scat_source
 'C' 'C' 0.0181 0.0091 'International Tables Vol C Tables 4.2.6.8 and 6.1.1.4'
 'H' 'H' 0.0000 0.0000 'International Tables Vol C Tables 4.2.6.8 and 6.1.1.4'
 'N' 'N' 0.0311 0.0180 'International Tables Vol C Tables 4.2.6.8 and 6.1.1.4'
 'O' 'O' 0.0492 0.0322 'International Tables Vol C Tables 4.2.6.8 and 6.1.1.4'

_space_group_crystal_system       'monoclinic'
_space_group_IT_number            15
_space_group_name_H-M_alt         'C 1 2/c 1'
_space_group_name_Hall            '-C 2yc'
loop_
  _space_group_symop_id
  _space_group_symop_operation_xyz
 1 'x, y, z'
 2 '-x, y, -z+1/2'
 3 'x+1/2, y+1/2, z'
 4 '-x+1/2, y+1/2, -z+1/2'
 5 '-x, -y, -z'
 6 'x, -y, z-1/2'
 7 '-x+1/2, -y+1/2, -z'
 8 'x+1/2, -y+1/2, z-1/2'

_cell_length_a                    17.9393(4)
_cell_length_b                    10.02516(19)
_cell_length_c                    14.8144(3)
_cell_angle_alpha                 90.00
_cell_angle_beta                  104.106(2)
_cell_angle_gamma                 90.00
_cell_volume                      2583.96(9)
_cell_formula_units_Z             8
_cell_measurement_reflns_used     9686
_cell_measurement_temperature     172.99(10)
_cell_measurement_theta_max       62.7910
_cell_measurement_theta_min       5.0550
_exptl_absorpt_coefficient_mu     0.663
_exptl_absorpt_correction_T_max   1.00000
_exptl_absorpt_correction_T_min   0.68275
_exptl_absorpt_correction_type    multi-scan
_exptl_absorpt_process_details
;
CrysAlisPro, Agilent Technologies,
Version 1.171.37.35 (release 13-08-2014 CrysAlis171 .NET)
(compiled Aug 13 2014,18:06:01)
Empirical absorption correction using spherical harmonics,
 implemented in SCALE3 ABSPACK scaling algorithm.
;
_exptl_crystal_colour             ?
_exptl_crystal_density_diffrn     1.261
_exptl_crystal_density_meas       ?
_exptl_crystal_density_method     'not measured'
_exptl_crystal_description        ''
_exptl_crystal_F_000              1056
_exptl_crystal_size_max           ?
_exptl_crystal_size_mid           ?
_exptl_crystal_size_min           ?
_exptl_special_details
;
 ? 
;
_diffrn_reflns_av_R_equivalents   0.0456
_diffrn_reflns_av_unetI/netI      0.0178
_diffrn_reflns_limit_h_max        20
_diffrn_reflns_limit_h_min        -18
_diffrn_reflns_limit_k_max        11
_diffrn_reflns_limit_k_min        -11
_diffrn_reflns_limit_l_max        17
_diffrn_reflns_limit_l_min        -17
_diffrn_reflns_number             20030
_diffrn_reflns_theta_full         62.80
_diffrn_reflns_theta_max          62.80
_diffrn_reflns_theta_min          5.08
_diffrn_ambient_environment       N~2~
_diffrn_ambient_temperature       172.99(10)
_diffrn_detector                  'CCD plate'
_diffrn_detector_area_resol_mean  16.0288
_diffrn_detector_type             Sapphire3
_diffrn_measured_fraction_theta_full 0.998
_diffrn_measured_fraction_theta_max 0.998
_diffrn_measurement_details
;
#__ type_ start__ end____ width___ exp.time_
  1 omega -110.00  -53.00   1.0000    1.0000
omega____ theta____ kappa____ phi______ frames
    -      -33.1184  178.0000 -150.0000 57

#__ type_ start__ end____ width___ exp.time_
  2 omega    3.00  103.00   1.0000    1.0000
omega____ theta____ kappa____ phi______ frames
    -       33.1184   77.0000  -30.0000 100

#__ type_ start__ end____ width___ exp.time_
  3 omega   13.00  102.00   1.0000    1.0000
omega____ theta____ kappa____ phi______ frames
    -       33.1184   57.0000 -180.0000 89

#__ type_ start__ end____ width___ exp.time_
  4 omega   35.00  109.00   1.0000    1.0000
omega____ theta____ kappa____ phi______ frames
    -       33.1184  178.0000  -60.0000 74

#__ type_ start__ end____ width___ exp.time_
  5 omega  -36.00   55.00   1.0000    1.0000
omega____ theta____ kappa____ phi______ frames
    -       33.1184  -57.0000   30.0000 91

#__ type_ start__ end____ width___ exp.time_
  6 omega   19.00  129.00   1.0000    2.0000
omega____ theta____ kappa____ phi______ frames
    -       90.5000  -93.0000   48.3002 110

#__ type_ start__ end____ width___ exp.time_
  7 omega   19.00  129.00   1.0000    2.0000
omega____ theta____ kappa____ phi______ frames
    -       90.5000  -92.0000 -157.6014 110

#__ type_ start__ end____ width___ exp.time_
  8 omega   19.00  128.00   1.0000    2.0000
omega____ theta____ kappa____ phi______ frames
    -       90.5000  -91.0000  172.0395 109

#__ type_ start__ end____ width___ exp.time_
  9 omega   79.00  163.00   1.0000    2.0000
omega____ theta____ kappa____ phi______ frames
    -       90.5000  111.0000  -30.0000 84

#__ type_ start__ end____ width___ exp.time_
 10 omega   52.00  163.00   1.0000    2.0000
omega____ theta____ kappa____ phi______ frames
    -       90.5000   22.0000   58.9868 111

#__ type_ start__ end____ width___ exp.time_
 11 omega   18.00   69.00   1.0000    2.0000
omega____ theta____ kappa____ phi______ frames
    -       90.5000  -30.0000   60.0000 51

#__ type_ start__ end____ width___ exp.time_
 12 omega   22.00  112.00   1.0000    2.0000
omega____ theta____ kappa____ phi______ frames
    -       90.5000  -61.0000  -30.0000 90

#__ type_ start__ end____ width___ exp.time_
 13 omega   18.00   69.00   1.0000    2.0000
omega____ theta____ kappa____ phi______ frames
    -       90.5000  -30.0000  -90.0000 51

#__ type_ start__ end____ width___ exp.time_
 14 omega   22.00  112.00   1.0000    2.0000
omega____ theta____ kappa____ phi______ frames
    -       90.5000  -61.0000 -150.0000 90

#__ type_ start__ end____ width___ exp.time_
 15 omega   19.00  128.00   1.0000    2.0000
omega____ theta____ kappa____ phi______ frames
    -       90.5000  -90.0000   83.0529 109

#__ type_ start__ end____ width___ exp.time_
 16 omega   18.00   69.00   1.0000    2.0000
omega____ theta____ kappa____ phi______ frames
    -       90.5000  -30.0000 -150.0000 51

#__ type_ start__ end____ width___ exp.time_
 17 omega   19.00  129.00   1.0000    2.0000
omega____ theta____ kappa____ phi______ frames
    -       90.5000  -93.0000   28.1374 110

#__ type_ start__ end____ width___ exp.time_
 18 omega   18.00   69.00   1.0000    2.0000
omega____ theta____ kappa____ phi______ frames
    -       90.5000  -30.0000 -180.0000 51

#__ type_ start__ end____ width___ exp.time_
 19 omega   19.00   77.00   1.0000    2.0000
omega____ theta____ kappa____ phi______ frames
    -       90.5000  -45.0000  -90.0000 58

#__ type_ start__ end____ width___ exp.time_
 20 omega   69.00  159.00   1.0000    2.0000
omega____ theta____ kappa____ phi______ frames
    -       90.5000   61.0000  150.0000 90

#__ type_ start__ end____ width___ exp.time_
 21 omega   69.00  159.00   1.0000    2.0000
omega____ theta____ kappa____ phi______ frames
    -       90.5000   61.0000   60.0000 90

#__ type_ start__ end____ width___ exp.time_
 22 omega   79.00  163.00   1.0000    2.0000
omega____ theta____ kappa____ phi______ frames
    -       90.5000  111.0000    0.0000 84

#__ type_ start__ end____ width___ exp.time_
 23 omega   79.00  163.00   1.0000    2.0000
omega____ theta____ kappa____ phi______ frames
    -       90.5000  111.0000   90.0000 84

#__ type_ start__ end____ width___ exp.time_
 24 omega   20.00  121.00   1.0000    2.0000
omega____ theta____ kappa____ phi______ frames
    -       90.5000  -77.0000 -180.0000 101

#__ type_ start__ end____ width___ exp.time_
 25 omega   60.00  161.00   1.0000    2.0000
omega____ theta____ kappa____ phi______ frames
    -       90.5000   77.0000  -60.0000 101

#__ type_ start__ end____ width___ exp.time_
 26 omega   61.00  163.00   1.0000    2.0000
omega____ theta____ kappa____ phi______ frames
    -       90.5000   30.0000 -120.0000 102

#__ type_ start__ end____ width___ exp.time_
 27 omega   22.00  112.00   1.0000    2.0000
omega____ theta____ kappa____ phi______ frames
    -       90.5000  -61.0000   30.0000 90

#__ type_ start__ end____ width___ exp.time_
 28 omega   20.00  121.00   1.0000    2.0000
omega____ theta____ kappa____ phi______ frames
    -       90.5000  -77.0000  -90.0000 101

#__ type_ start__ end____ width___ exp.time_
 29 omega   19.00  129.00   1.0000    2.0000
omega____ theta____ kappa____ phi______ frames
    -       90.5000  -93.0000  -93.7657 110

#__ type_ start__ end____ width___ exp.time_
 30 omega    3.00  103.00   1.0000    1.0000
omega____ theta____ kappa____ phi______ frames
    -       33.1184   77.0000 -120.0000 100

#__ type_ start__ end____ width___ exp.time_
 31 omega   32.00  110.00   1.0000    1.0000
omega____ theta____ kappa____ phi______ frames
    -       33.1184 -178.0000   60.0000 78

#__ type_ start__ end____ width___ exp.time_
 32 omega   13.00  102.00   1.0000    1.0000
omega____ theta____ kappa____ phi______ frames
    -       33.1184   57.0000   90.0000 89

#__ type_ start__ end____ width___ exp.time_
 33 omega    3.00  103.00   1.0000    1.0000
omega____ theta____ kappa____ phi______ frames
    -       33.1184   77.0000   60.0000 100

#__ type_ start__ end____ width___ exp.time_
 34 omega    3.00  103.00   1.0000    1.0000
omega____ theta____ kappa____ phi______ frames
    -       33.1184   77.0000  150.0000 100

#__ type_ start__ end____ width___ exp.time_
 35 omega   13.00  102.00   1.0000    1.0000
omega____ theta____ kappa____ phi______ frames
    -       33.1184   57.0000  -30.0000 89

#__ type_ start__ end____ width___ exp.time_
 36 omega   35.00  109.00   1.0000    1.0000
omega____ theta____ kappa____ phi______ frames
    -       33.1184  178.0000 -120.0000 74

#__ type_ start__ end____ width___ exp.time_
 37 omega   60.00  107.00   1.0000    2.0000
omega____ theta____ kappa____ phi______ frames
    -       90.5000   77.0000 -180.0000 47

#__ type_ start__ end____ width___ exp.time_
 38 omega   67.00  162.00   1.0000    2.0000
omega____ theta____ kappa____ phi______ frames
    -       90.5000   45.0000  -90.0000 95

#__ type_ start__ end____ width___ exp.time_
 39 omega   60.00  161.00   1.0000    2.0000
omega____ theta____ kappa____ phi______ frames
    -       90.5000   77.0000   90.0000 101
;
_diffrn_measurement_device        'four-circle diffractometer'
_diffrn_measurement_device_type   'Xcalibur, Sapphire3, Gemini ultra'
_diffrn_measurement_method        '\w scans'
_diffrn_orient_matrix_UB_11       -0.0241619000
_diffrn_orient_matrix_UB_12       -0.1126593000
_diffrn_orient_matrix_UB_13       -0.0718759000
_diffrn_orient_matrix_UB_21       -0.0405312000
_diffrn_orient_matrix_UB_22       0.1026808000
_diffrn_orient_matrix_UB_23       -0.0729334000
_diffrn_orient_matrix_UB_31       0.0749180000
_diffrn_orient_matrix_UB_32       0.0192287000
_diffrn_orient_matrix_UB_33       -0.0318380000
_diffrn_radiation_monochromator   mirror
_diffrn_radiation_probe           x-ray
_diffrn_radiation_type            CuK\a
_diffrn_radiation_wavelength      1.54184
_diffrn_source                    'sealed X-ray tube'
_diffrn_source_type               'Enhance Ultra (Cu) X-ray Source'
_diffrn_standards_decay_%         ?
_diffrn_standards_interval_count  ?
_diffrn_standards_interval_time   ?
_diffrn_standards_number          ?
_reflns_number_gt                 1924
_reflns_number_total              2075
_reflns_odcompleteness_completeness 97.87
_reflns_odcompleteness_iscentric  1
_reflns_odcompleteness_theta      63.60
_reflns_threshold_expression      >2sigma(I)
_computing_cell_refinement
;
CrysAlisPro, Agilent Technologies,
Version 1.171.37.35 (release 13-08-2014 CrysAlis171 .NET)
(compiled Aug 13 2014,18:06:01)
;
_computing_data_collection
;
CrysAlisPro, Agilent Technologies,
Version 1.171.37.35 (release 13-08-2014 CrysAlis171 .NET)
(compiled Aug 13 2014,18:06:01)
;
_computing_data_reduction
;
CrysAlisPro, Agilent Technologies,
Version 1.171.37.35 (release 13-08-2014 CrysAlis171 .NET)
(compiled Aug 13 2014,18:06:01)
;
_computing_molecular_graphics     'Olex2 (Dolomanov et al., 2009)'
_computing_publication_material   'Olex2 (Dolomanov et al., 2009)'
_computing_structure_refinement   'XL (Sheldrick, 2008)'
_computing_structure_solution     'SHELXS-97 (Sheldrick, 1990)'
_refine_diff_density_max          0.298
_refine_diff_density_min          -0.218
_refine_diff_density_rms          0.038
_refine_ls_extinction_coef        ?
_refine_ls_extinction_method      none
_refine_ls_goodness_of_fit_ref    1.067
_refine_ls_hydrogen_treatment     constr
_refine_ls_matrix_type            full
_refine_ls_number_parameters      166
_refine_ls_number_reflns          2075
_refine_ls_number_restraints      0
_refine_ls_R_factor_all           0.0384
_refine_ls_R_factor_gt            0.0359
_refine_ls_restrained_S_all       1.067
_refine_ls_shift/su_max           0.000
_refine_ls_shift/su_mean          0.000
_refine_ls_structure_factor_coef  Fsqd
_refine_ls_weighting_details
'calc w=1/[\s^2^(Fo^2^)+(0.0500P)^2^+1.7262P] where P=(Fo^2^+2Fc^2^)/3'
_refine_ls_weighting_scheme       calc
_refine_ls_wR_factor_gt           0.0932
_refine_ls_wR_factor_ref          0.0956
_refine_special_details
;
 Refinement of F^2^ against ALL reflections.  The weighted R-factor wR and 
 goodness of fit S are based on F^2^, conventional R-factors R are based 
 on F, with F set to zero for negative F^2^. The threshold expression of 
 F^2^ > 2sigma(F^2^) is used only for calculating R-factors(gt) etc. and is 
 not relevant to the choice of reflections for refinement.  R-factors based 
 on F^2^ are statistically about twice as large as those based on F, and R- 
 factors based on ALL data will be even larger. 
;
_olex2_refinement_description
;
1. Fixed Uiso
 At 1.2 times of:
  All C(H) groups, All C(H,H) groups, All N(H) groups
 At 1.5 times of:
  All C(H,H,H) groups
2.a Ternary CH refined with riding coordinates:
 C7(H7)
2.b Secondary CH2 refined with riding coordinates:
 C12(H12A,H12B), C14(H14A,H14B), C16(H16A,H16B)
2.c Aromatic/amide H refined with riding coordinates:
 N3(H3), C10(H10), C11(H11)
2.d Idealised Me refined as rotating group:
 C15(H15A,H15B,H15C), C17(H17A,H17B,H17C), C18(H18A,H18B,H18C)
;
_atom_sites_solution_hydrogens    geom
_atom_sites_solution_primary      direct
_atom_sites_solution_secondary    difmap
loop_
  _atom_site_label
  _atom_site_type_symbol
  _atom_site_fract_x
  _atom_site_fract_y
  _atom_site_fract_z
  _atom_site_U_iso_or_equiv
  _atom_site_adp_type
  _atom_site_occupancy
  _atom_site_calc_flag
  _atom_site_disorder_assembly
  _atom_site_disorder_group
  _atom_site_refinement_flags_posn
 O1 O -0.00430(5) 0.07820(11) 0.37788(7) 0.0349(3) Uani 1 d . . .
 O2 O -0.29936(6) 0.22920(10) 0.34071(7) 0.0343(3) Uani 1 d . . .
 N3 N -0.09704(6) 0.04581(11) 0.24172(8) 0.0292(3) Uani 1 d . . .
 H3 H -0.0674 0.0190 0.2077 0.035 Uiso 1 calc . . R
 C4 C -0.07189(8) 0.07848(13) 0.33207(9) 0.0271(3) Uani 1 d . . .
 C5 C -0.20286(7) 0.10711(13) 0.29428(9) 0.0250(3) Uani 1 d . . .
 C6 C -0.28326(8) 0.15904(13) 0.08016(9) 0.0264(3) Uani 1 d . . .
 C7 C -0.17958(7) 0.06072(13) 0.20768(9) 0.0256(3) Uani 1 d . . .
 H7 H -0.2029 -0.0263 0.1883 0.031 Uiso 1 calc . . R
 C8 C -0.41263(8) 0.06534(14) 0.19513(9) 0.0291(3) Uani 1 d . . .
 C9 C -0.28430(8) 0.13321(13) 0.29738(9) 0.0260(3) Uani 1 d . . .
 C10 C -0.34287(8) 0.03633(13) 0.24876(9) 0.0274(3) Uani 1 d . . .
 H10 H -0.3299 -0.0535 0.2562 0.033 Uiso 1 calc . . R
 C11 C -0.32845(8) 0.25354(13) 0.10114(9) 0.0281(3) Uani 1 d . . .
 H11 H -0.3040 0.3284 0.1317 0.034 Uiso 1 calc . . R
 C12 C -0.41427(8) 0.25219(14) 0.08080(10) 0.0319(3) Uani 1 d . . .
 H12A H -0.4348 0.1923 0.0293 0.038 Uiso 1 calc . . R
 H12B H -0.4341 0.3409 0.0632 0.038 Uiso 1 calc . . R
 C13 C -0.14063(8) 0.11612(13) 0.36625(9) 0.0264(3) Uani 1 d . . .
 C14 C -0.43993(8) 0.20517(15) 0.16876(10) 0.0323(3) Uani 1 d . . .
 H14A H -0.4191 0.2650 0.2202 0.039 Uiso 1 calc . . R
 H14B H -0.4955 0.2083 0.1565 0.039 Uiso 1 calc . . R
 C15 C -0.13241(8) 0.15268(15) 0.46566(9) 0.0330(3) Uani 1 d . . .
 H15A H -0.1051 0.0834 0.5049 0.049 Uiso 1 calc . . GR
 H15B H -0.1824 0.1633 0.4773 0.049 Uiso 1 calc . . GR
 H15C H -0.1044 0.2349 0.4789 0.049 Uiso 1 calc . . GR
 C16 C -0.19849(8) 0.15816(13) 0.12490(9) 0.0275(3) Uani 1 d . . .
 H16A H -0.1821 0.2473 0.1464 0.033 Uiso 1 calc . . R
 H16B H -0.1706 0.1321 0.0793 0.033 Uiso 1 calc . . R
 C17 C -0.31135(9) 0.04151(15) 0.01805(10) 0.0343(3) Uani 1 d . . .
 H17A H -0.2993 -0.0395 0.0532 0.051 Uiso 1 calc . . GR
 H17B H -0.2867 0.0409 -0.0326 0.051 Uiso 1 calc . . GR
 H17C H -0.3660 0.0481 -0.0060 0.051 Uiso 1 calc . . GR
 C18 C -0.46439(9) -0.04419(16) 0.14692(11) 0.0390(4) Uani 1 d . . .
 H18A H -0.4703 -0.0372 0.0809 0.059 Uiso 1 calc . . GR
 H18B H -0.5138 -0.0363 0.1608 0.059 Uiso 1 calc . . GR
 H18C H -0.4422 -0.1291 0.1682 0.059 Uiso 1 calc . . GR

loop_
  _atom_site_aniso_label
  _atom_site_aniso_U_11
  _atom_site_aniso_U_22
  _atom_site_aniso_U_33
  _atom_site_aniso_U_23
  _atom_site_aniso_U_13
  _atom_site_aniso_U_12
 O1 0.0275(5) 0.0447(6) 0.0307(5) 0.0019(4) 0.0037(4) -0.0019(4)
 O2 0.0364(6) 0.0342(6) 0.0322(5) -0.0044(4) 0.0081(4) 0.0039(4)
 N3 0.0260(6) 0.0326(6) 0.0290(6) -0.0022(5) 0.0067(5) 0.0034(5)
 C4 0.0287(7) 0.0239(7) 0.0278(7) 0.0038(5) 0.0052(6) -0.0025(5)
 C5 0.0293(7) 0.0191(6) 0.0266(7) 0.0032(5) 0.0069(6) -0.0016(5)
 C6 0.0324(7) 0.0255(7) 0.0215(6) 0.0035(5) 0.0065(5) -0.0006(5)
 C7 0.0257(7) 0.0233(7) 0.0271(7) -0.0004(5) 0.0048(5) -0.0005(5)
 C8 0.0287(7) 0.0321(7) 0.0284(7) -0.0001(6) 0.0109(6) -0.0017(6)
 C9 0.0311(7) 0.0247(7) 0.0226(7) 0.0053(5) 0.0074(5) 0.0015(5)
 C10 0.0302(7) 0.0245(7) 0.0290(7) 0.0037(5) 0.0099(6) -0.0008(5)
 C11 0.0357(8) 0.0233(7) 0.0246(7) 0.0027(5) 0.0060(6) -0.0001(5)
 C12 0.0354(8) 0.0287(7) 0.0301(7) 0.0011(6) 0.0047(6) 0.0067(6)
 C13 0.0306(7) 0.0214(6) 0.0273(7) 0.0033(5) 0.0072(6) -0.0039(5)
 C14 0.0288(7) 0.0354(8) 0.0321(7) -0.0022(6) 0.0062(6) 0.0051(6)
 C15 0.0326(8) 0.0385(8) 0.0273(7) 0.0007(6) 0.0061(6) -0.0033(6)
 C16 0.0321(7) 0.0267(7) 0.0248(7) 0.0006(5) 0.0090(6) -0.0017(5)
 C17 0.0357(8) 0.0340(8) 0.0313(7) -0.0061(6) 0.0047(6) 0.0026(6)
 C18 0.0340(8) 0.0407(9) 0.0413(9) -0.0034(7) 0.0074(7) -0.0073(6)

_geom_special_details
;
 All esds (except the esd in the dihedral angle between two l.s. planes) 
 are estimated using the full covariance matrix.  The cell esds are taken 
 into account individually in the estimation of esds in distances, angles 
 and torsion angles; correlations between esds in cell parameters are only 
 used when they are defined by crystal symmetry.  An approximate (isotropic) 
 treatment of cell esds is used for estimating esds involving l.s. planes. 
;
loop_
  _geom_bond_atom_site_label_1
  _geom_bond_atom_site_label_2
  _geom_bond_distance
  _geom_bond_site_symmetry_2
  _geom_bond_publ_flag
 O1 C4 1.2367(16) . ?
 O2 C9 1.2230(17) . ?
 N3 C4 1.3447(18) . ?
 N3 C7 1.4509(17) . ?
 C4 C13 1.491(2) . ?
 C5 C7 1.5158(18) . ?
 C5 C9 1.4960(19) . ?
 C5 C13 1.3458(19) . ?
 C6 C11 1.332(2) . ?
 C6 C16 1.5035(19) . ?
 C6 C17 1.5043(19) . ?
 C7 C16 1.5396(18) . ?
 C8 C10 1.3408(19) . ?
 C8 C14 1.505(2) . ?
 C8 C18 1.502(2) . ?
 C9 C10 1.4821(19) . ?
 C11 C12 1.495(2) . ?
 C12 C14 1.557(2) . ?
 C13 C15 1.4896(19) . ?

loop_
  _geom_angle_atom_site_label_1
  _geom_angle_atom_site_label_2
  _geom_angle_atom_site_label_3
  _geom_angle
  _geom_angle_site_symmetry_1
  _geom_angle_site_symmetry_3
  _geom_angle_publ_flag
 C4 N3 C7 112.79(11) . . ?
 O1 C4 N3 126.29(13) . . ?
 O1 C4 C13 126.55(12) . . ?
 N3 C4 C13 107.16(11) . . ?
 C9 C5 C7 123.52(11) . . ?
 C13 C5 C7 110.16(12) . . ?
 C13 C5 C9 126.28(12) . . ?
 C11 C6 C16 120.60(12) . . ?
 C11 C6 C17 124.58(13) . . ?
 C16 C6 C17 114.65(11) . . ?
 N3 C7 C5 101.88(10) . . ?
 N3 C7 C16 110.51(11) . . ?
 C5 C7 C16 115.26(11) . . ?
 C10 C8 C14 123.62(13) . . ?
 C10 C8 C18 120.20(13) . . ?
 C18 C8 C14 115.69(12) . . ?
 O2 C9 C5 119.74(12) . . ?
 O2 C9 C10 123.34(12) . . ?
 C10 C9 C5 116.90(11) . . ?
 C8 C10 C9 126.48(13) . . ?
 C6 C11 C12 127.01(13) . . ?
 C11 C12 C14 109.51(11) . . ?
 C5 C13 C4 107.99(12) . . ?
 C5 C13 C15 131.52(13) . . ?
 C15 C13 C4 120.48(12) . . ?
 C8 C14 C12 110.82(11) . . ?
 C6 C16 C7 110.96(11) . . ?

loop_
  _geom_torsion_atom_site_label_1
  _geom_torsion_atom_site_label_2
  _geom_torsion_atom_site_label_3
  _geom_torsion_atom_site_label_4
  _geom_torsion
  _geom_torsion_site_symmetry_1
  _geom_torsion_site_symmetry_2
  _geom_torsion_site_symmetry_3
  _geom_torsion_site_symmetry_4
  _geom_torsion_publ_flag
 O1 C4 C13 C5 178.07(13) . . . . ?
 O1 C4 C13 C15 -2.9(2) . . . . ?
 O2 C9 C10 C8 44.4(2) . . . . ?
 N3 C4 C13 C5 -1.44(15) . . . . ?
 N3 C4 C13 C15 177.59(12) . . . . ?
 N3 C7 C16 C6 171.64(10) . . . . ?
 C4 N3 C7 C5 -0.94(14) . . . . ?
 C4 N3 C7 C16 122.03(12) . . . . ?
 C5 C7 C16 C6 -73.56(14) . . . . ?
 C5 C9 C10 C8 -137.47(14) . . . . ?
 C6 C11 C12 C14 97.61(16) . . . . ?
 C7 N3 C4 O1 -178.04(12) . . . . ?
 C7 N3 C4 C13 1.47(15) . . . . ?
 C7 C5 C9 O2 -139.86(13) . . . . ?
 C7 C5 C9 C10 41.92(17) . . . . ?
 C7 C5 C13 C4 0.86(14) . . . . ?
 C7 C5 C13 C15 -178.03(13) . . . . ?
 C9 C5 C7 N3 -177.94(11) . . . . ?
 C9 C5 C7 C16 62.38(16) . . . . ?
 C9 C5 C13 C4 178.71(12) . . . . ?
 C9 C5 C13 C15 -0.2(2) . . . . ?
 C10 C8 C14 C12 85.67(16) . . . . ?
 C11 C6 C16 C7 98.00(14) . . . . ?
 C11 C12 C14 C8 -61.78(15) . . . . ?
 C13 C5 C7 N3 -0.02(14) . . . . ?
 C13 C5 C7 C16 -119.70(12) . . . . ?
 C13 C5 C9 O2 42.57(19) . . . . ?
 C13 C5 C9 C10 -135.66(14) . . . . ?
 C14 C8 C10 C9 5.8(2) . . . . ?
 C16 C6 C11 C12 -164.90(12) . . . . ?
 C17 C6 C11 C12 10.2(2) . . . . ?
 C17 C6 C16 C7 -77.54(14) . . . . ?
 C18 C8 C10 C9 177.26(13) . . . . ?
 C18 C8 C14 C12 -86.19(15) . . . . ?

_olex2_submission_special_instructions 'No special instructions were received'
