# Supplementary material for: (+)/(−)-Phaeocaulin A-D, four pairs of new enantiomeric germacrane-type sesquiterpenes from Curcuma phaeocaulis as natural nitric oxide inhibitors
Source: Sci Rep. 2017 Mar 8;7:43576. doi: 10.1038/srep43576 (PMC5341095; doi:10.1038/srep43576)
Supplement: Supplementary Dataset 4 [file srep43576-s5.zip › Compound 3.cif]

data_gaohao_qf-1
_audit_creation_date              2015-03-16
_audit_creation_method
;
Olex2 1.2
(compiled 2015.01.26 svn.r3150 for OlexSys, GUI svn.r4998)
;
_publ_contact_author_address      ?
_publ_contact_author_email        ?
_publ_contact_author_name         ''
_publ_contact_author_phone        ?
_publ_section_references
;
Dolomanov, O.V., Bourhis, L.J., Gildea, R.J, Howard, J.A.K. & Puschmann, H.
 (2009), J. Appl. Cryst. 42, 339-341.

Sheldrick, G.M. (2008). Acta Cryst. A64, 112-122.
;
_chemical_name_common             ?
_chemical_name_systematic
;
 ? 
;
_chemical_formula_moiety          'C15 H18 O3'
_chemical_formula_sum             'C15 H18 O3'
_chemical_formula_weight          246.29
_chemical_melting_point           ?
loop_
  _atom_type_symbol
  _atom_type_description
  _atom_type_scat_dispersion_real
  _atom_type_scat_dispersion_imag
  _atom_type_scat_source
 'C' 'C' 0.0181 0.0091 'International Tables Vol C Tables 4.2.6.8 and 6.1.1.4'
 'H' 'H' 0.0000 0.0000 'International Tables Vol C Tables 4.2.6.8 and 6.1.1.4'
 'O' 'O' 0.0492 0.0322 'International Tables Vol C Tables 4.2.6.8 and 6.1.1.4'

_space_group_crystal_system       'orthorhombic'
_space_group_IT_number            61
_space_group_name_H-M_alt         'P b c a'
_space_group_name_Hall            '-P 2ac 2ab'
loop_
  _space_group_symop_id
  _space_group_symop_operation_xyz
 1 'x, y, z'
 2 '-x+1/2, -y, z+1/2'
 3 'x+1/2, -y+1/2, -z'
 4 '-x, y+1/2, -z+1/2'
 5 '-x, -y, -z'
 6 'x-1/2, y, -z-1/2'
 7 '-x-1/2, y-1/2, z'
 8 'x, -y-1/2, z-1/2'

_cell_length_a                    12.13063(16)
_cell_length_b                    10.56530(15)
_cell_length_c                    19.8399(3)
_cell_angle_alpha                 90.00
_cell_angle_beta                  90.00
_cell_angle_gamma                 90.00
_cell_volume                      2542.75(6)
_cell_formula_units_Z             8
_cell_measurement_reflns_used     10531
_cell_measurement_temperature     173.01(10)
_cell_measurement_theta_max       62.7930
_cell_measurement_theta_min       4.2580
_exptl_absorpt_coefficient_mu     0.715
_exptl_absorpt_correction_T_max   1.00000
_exptl_absorpt_correction_T_min   0.63695
_exptl_absorpt_correction_type    multi-scan
_exptl_absorpt_process_details
;
CrysAlisPro, Agilent Technologies,
Version 1.171.37.35 (release 13-08-2014 CrysAlis171 .NET)
(compiled Aug 13 2014,18:06:01)
Empirical absorption correction using spherical harmonics,
 implemented in SCALE3 ABSPACK scaling algorithm.
;
_exptl_crystal_colour             ?
_exptl_crystal_density_diffrn     1.287
_exptl_crystal_density_meas       ?
_exptl_crystal_density_method     'not measured'
_exptl_crystal_description        ''
_exptl_crystal_F_000              1056
_exptl_crystal_size_max           ?
_exptl_crystal_size_mid           ?
_exptl_crystal_size_min           ?
_exptl_special_details
;
 ? 
;
_diffrn_reflns_av_R_equivalents   0.0252
_diffrn_reflns_av_unetI/netI      0.0106
_diffrn_reflns_limit_h_max        10
_diffrn_reflns_limit_h_min        -13
_diffrn_reflns_limit_k_max        12
_diffrn_reflns_limit_k_min        -11
_diffrn_reflns_limit_l_max        22
_diffrn_reflns_limit_l_min        -22
_diffrn_reflns_number             19051
_diffrn_reflns_theta_full         62.74
_diffrn_reflns_theta_max          62.74
_diffrn_reflns_theta_min          5.76
_diffrn_ambient_environment       N~2~
_diffrn_ambient_temperature       173.01(10)
_diffrn_detector                  'CCD plate'
_diffrn_detector_area_resol_mean  16.0288
_diffrn_detector_type             Sapphire3
_diffrn_measured_fraction_theta_full 0.992
_diffrn_measured_fraction_theta_max 0.992
_diffrn_measurement_details
;
#__ type_ start__ end____ width___ exp.time_
  1 omega -109.00  -57.00   1.0000    1.0000
omega____ theta____ kappa____ phi______ frames
    -      -33.1184 -178.0000  -30.0000 52

#__ type_ start__ end____ width___ exp.time_
  2 omega   35.00  109.00   1.0000    1.0000
omega____ theta____ kappa____ phi______ frames
    -       33.1184  178.0000   90.0000 74

#__ type_ start__ end____ width___ exp.time_
  3 omega   13.00  102.00   1.0000    1.0000
omega____ theta____ kappa____ phi______ frames
    -       33.1184   57.0000   60.0000 89

#__ type_ start__ end____ width___ exp.time_
  4 omega   22.00  112.00   1.0000    1.0000
omega____ theta____ kappa____ phi______ frames
    -       90.5000  -61.0000    0.0000 90

#__ type_ start__ end____ width___ exp.time_
  5 omega   19.00   77.00   1.0000    1.0000
omega____ theta____ kappa____ phi______ frames
    -       90.5000  -45.0000    0.0000 58

#__ type_ start__ end____ width___ exp.time_
  6 omega   19.00   83.00   1.0000    1.0000
omega____ theta____ kappa____ phi______ frames
    -       90.5000  -95.0000  -30.0000 64

#__ type_ start__ end____ width___ exp.time_
  7 omega   19.00   83.00   1.0000    1.0000
omega____ theta____ kappa____ phi______ frames
    -       90.5000  -95.0000  150.0000 64

#__ type_ start__ end____ width___ exp.time_
  8 omega   79.00  163.00   1.0000    1.0000
omega____ theta____ kappa____ phi______ frames
    -       90.5000  111.0000   30.0000 84

#__ type_ start__ end____ width___ exp.time_
  9 omega   22.00  112.00   1.0000    1.0000
omega____ theta____ kappa____ phi______ frames
    -       90.5000  -61.0000 -120.0000 90

#__ type_ start__ end____ width___ exp.time_
 10 omega   20.00   84.00   1.0000    1.0000
omega____ theta____ kappa____ phi______ frames
    -       90.5000  -51.0000  -95.0757 64

#__ type_ start__ end____ width___ exp.time_
 11 omega   67.00  162.00   1.0000    1.0000
omega____ theta____ kappa____ phi______ frames
    -       90.5000   45.0000   60.0000 95

#__ type_ start__ end____ width___ exp.time_
 12 omega   19.00   77.00   1.0000    1.0000
omega____ theta____ kappa____ phi______ frames
    -       90.5000  -45.0000  120.0000 58

#__ type_ start__ end____ width___ exp.time_
 13 omega   19.00  128.00   1.0000    1.0000
omega____ theta____ kappa____ phi______ frames
    -       90.5000  -90.0000  119.7475 109

#__ type_ start__ end____ width___ exp.time_
 14 omega   37.00  164.00   1.0000    1.0000
omega____ theta____ kappa____ phi______ frames
    -       90.5000   15.0000    0.0000 127

#__ type_ start__ end____ width___ exp.time_
 15 omega   22.00  112.00   1.0000    1.0000
omega____ theta____ kappa____ phi______ frames
    -       90.5000  -61.0000   90.0000 90

#__ type_ start__ end____ width___ exp.time_
 16 omega   19.00   77.00   1.0000    1.0000
omega____ theta____ kappa____ phi______ frames
    -       90.5000  -45.0000   90.0000 58

#__ type_ start__ end____ width___ exp.time_
 17 omega   18.00   90.00   1.0000    1.0000
omega____ theta____ kappa____ phi______ frames
    -       90.5000 -111.0000   30.0000 72

#__ type_ start__ end____ width___ exp.time_
 18 omega   69.00  159.00   1.0000    1.0000
omega____ theta____ kappa____ phi______ frames
    -       90.5000   61.0000 -150.0000 90

#__ type_ start__ end____ width___ exp.time_
 19 omega -109.00  -57.00   1.0000    1.0000
omega____ theta____ kappa____ phi______ frames
    -      -33.1184 -178.0000  120.0000 52

#__ type_ start__ end____ width___ exp.time_
 20 omega   13.00  102.00   1.0000    1.0000
omega____ theta____ kappa____ phi______ frames
    -       33.1184   57.0000  150.0000 89

#__ type_ start__ end____ width___ exp.time_
 21 omega   13.00   78.00   1.0000    1.0000
omega____ theta____ kappa____ phi______ frames
    -       33.1184   57.0000  -30.0000 65

#__ type_ start__ end____ width___ exp.time_
 22 omega    3.00  103.00   1.0000    1.0000
omega____ theta____ kappa____ phi______ frames
    -       33.1184   77.0000 -120.0000 100
;
_diffrn_measurement_device        'four-circle diffractometer'
_diffrn_measurement_device_type   'Xcalibur, Sapphire3, Gemini ultra'
_diffrn_measurement_method        '\w scans'
_diffrn_orient_matrix_UB_11       0.0217971000
_diffrn_orient_matrix_UB_12       0.0947971000
_diffrn_orient_matrix_UB_13       0.0575457000
_diffrn_orient_matrix_UB_21       -0.0412726000
_diffrn_orient_matrix_UB_22       0.1089753000
_diffrn_orient_matrix_UB_23       -0.0451361000
_diffrn_orient_matrix_UB_31       -0.1179728000
_diffrn_orient_matrix_UB_32       -0.0204130000
_diffrn_orient_matrix_UB_33       0.0262278000
_diffrn_radiation_monochromator   mirror
_diffrn_radiation_probe           x-ray
_diffrn_radiation_type            CuK\a
_diffrn_radiation_wavelength      1.54184
_diffrn_source                    'sealed X-ray tube'
_diffrn_source_type               'Enhance Ultra (Cu) X-ray Source'
_diffrn_standards_decay_%         ?
_diffrn_standards_interval_count  ?
_diffrn_standards_interval_time   ?
_diffrn_standards_number          ?
_reflns_number_gt                 1961
_reflns_number_total              2023
_reflns_odcompleteness_completeness 96.73
_reflns_odcompleteness_iscentric  1
_reflns_odcompleteness_theta      63.60
_reflns_threshold_expression      >2sigma(I)
_computing_cell_refinement
;
CrysAlisPro, Agilent Technologies,
Version 1.171.37.35 (release 13-08-2014 CrysAlis171 .NET)
(compiled Aug 13 2014,18:06:01)
;
_computing_data_collection
;
CrysAlisPro, Agilent Technologies,
Version 1.171.37.35 (release 13-08-2014 CrysAlis171 .NET)
(compiled Aug 13 2014,18:06:01)
;
_computing_data_reduction
;
CrysAlisPro, Agilent Technologies,
Version 1.171.37.35 (release 13-08-2014 CrysAlis171 .NET)
(compiled Aug 13 2014,18:06:01)
;
_computing_molecular_graphics     'Olex2 (Dolomanov et al., 2009)'
_computing_publication_material   'Olex2 (Dolomanov et al., 2009)'
_computing_structure_refinement   'XL (Sheldrick, 2008)'
_computing_structure_solution     'XS (Sheldrick, 2008)'
_refine_diff_density_max          0.216
_refine_diff_density_min          -0.166
_refine_diff_density_rms          0.035
_refine_ls_extinction_coef        ?
_refine_ls_extinction_method      none
_refine_ls_goodness_of_fit_ref    1.068
_refine_ls_hydrogen_treatment     constr
_refine_ls_matrix_type            full
_refine_ls_number_parameters      166
_refine_ls_number_reflns          2023
_refine_ls_number_restraints      0
_refine_ls_R_factor_all           0.0362
_refine_ls_R_factor_gt            0.0352
_refine_ls_restrained_S_all       1.068
_refine_ls_shift/su_max           0.000
_refine_ls_shift/su_mean          0.000
_refine_ls_structure_factor_coef  Fsqd
_refine_ls_weighting_details
'calc w=1/[\s^2^(Fo^2^)+(0.0470P)^2^+1.1381P] where P=(Fo^2^+2Fc^2^)/3'
_refine_ls_weighting_scheme       calc
_refine_ls_wR_factor_gt           0.0920
_refine_ls_wR_factor_ref          0.0928
_refine_special_details
;
 Refinement of F^2^ against ALL reflections.  The weighted R-factor wR and 
 goodness of fit S are based on F^2^, conventional R-factors R are based 
 on F, with F set to zero for negative F^2^. The threshold expression of 
 F^2^ > 2sigma(F^2^) is used only for calculating R-factors(gt) etc. and is 
 not relevant to the choice of reflections for refinement.  R-factors based 
 on F^2^ are statistically about twice as large as those based on F, and R- 
 factors based on ALL data will be even larger. 
;
_olex2_refinement_description
;
1. Fixed Uiso
 At 1.2 times of:
  All C(H) groups, All C(H,H) groups
 At 1.5 times of:
  All C(H,H,H) groups
2.a Ternary CH refined with riding coordinates:
 C15(H15)
2.b Secondary CH2 refined with riding coordinates:
 C4(H4A,H4B), C6(H6A,H6B), C10(H10A,H10B)
2.c Aromatic/amide H refined with riding coordinates:
 C5(H5), C16(H16)
2.d Idealised Me refined as rotating group:
 C12(H12A,H12B,H12C), C17(H17A,H17B,H17C), C18(H18A,H18B,H18C)
;
_atom_sites_solution_hydrogens    geom
_atom_sites_solution_primary      direct
_atom_sites_solution_secondary    difmap
loop_
  _atom_site_label
  _atom_site_type_symbol
  _atom_site_fract_x
  _atom_site_fract_y
  _atom_site_fract_z
  _atom_site_U_iso_or_equiv
  _atom_site_adp_type
  _atom_site_occupancy
  _atom_site_calc_flag
  _atom_site_disorder_assembly
  _atom_site_disorder_group
  _atom_site_refinement_flags_posn
 O1 O 0.56291(8) 0.12142(9) 0.44725(5) 0.0310(3) Uani 1 d . . .
 O2 O 0.69131(8) 0.51609(9) 0.50779(5) 0.0309(3) Uani 1 d . . .
 O3 O 0.59798(10) 0.13818(12) 0.33684(5) 0.0446(3) Uani 1 d . . .
 C4 C 0.66972(12) 0.52848(13) 0.66226(7) 0.0273(3) Uani 1 d . . .
 H4A H 0.6651 0.5830 0.6230 0.033 Uiso 1 calc . . R
 H4B H 0.6966 0.5789 0.6997 0.033 Uiso 1 calc . . R
 C5 C 0.76017(10) 0.36775(12) 0.58795(6) 0.0216(3) Uani 1 d . . .
 H5 H 0.8081 0.2994 0.5847 0.026 Uiso 1 calc . . R
 C6 C 0.55272(11) 0.47757(14) 0.67944(7) 0.0280(3) Uani 1 d . . .
 H6A H 0.5570 0.4221 0.7183 0.034 Uiso 1 calc . . R
 H6B H 0.5047 0.5478 0.6907 0.034 Uiso 1 calc . . R
 C7 C 0.65503(10) 0.30305(12) 0.48234(6) 0.0213(3) Uani 1 d . . .
 C8 C 0.70128(10) 0.40606(12) 0.52596(7) 0.0216(3) Uani 1 d . . .
 C9 C 0.66659(11) 0.29487(13) 0.41545(6) 0.0248(3) Uani 1 d . . .
 C10 C 0.48187(11) 0.22525(13) 0.54435(7) 0.0250(3) Uani 1 d . . .
 H10A H 0.4401 0.2855 0.5177 0.030 Uiso 1 calc . . R
 H10B H 0.4375 0.1496 0.5498 0.030 Uiso 1 calc . . R
 C11 C 0.75020(11) 0.42330(12) 0.64833(6) 0.0226(3) Uani 1 d . . .
 C12 C 0.81230(12) 0.37539(14) 0.70846(7) 0.0291(3) Uani 1 d . . .
 H12A H 0.8593 0.4412 0.7255 0.044 Uiso 1 calc . . GR
 H12B H 0.8563 0.3038 0.6956 0.044 Uiso 1 calc . . GR
 H12C H 0.7611 0.3505 0.7429 0.044 Uiso 1 calc . . GR
 C13 C 0.60819(12) 0.17980(15) 0.39310(7) 0.0299(3) Uani 1 d . . .
 C14 C 0.50729(10) 0.28144(13) 0.61252(7) 0.0224(3) Uani 1 d . . .
 C15 C 0.58927(11) 0.19212(12) 0.50787(6) 0.0231(3) Uani 1 d . . .
 H15 H 0.6356 0.1402 0.5374 0.028 Uiso 1 calc . . R
 C16 C 0.50566(10) 0.40651(13) 0.62097(7) 0.0235(3) Uani 1 d . . .
 H16 H 0.4721 0.4541 0.5873 0.028 Uiso 1 calc . . R
 C17 C 0.72707(13) 0.37564(16) 0.36646(7) 0.0342(4) Uani 1 d . . .
 H17A H 0.7594 0.4462 0.3897 0.051 Uiso 1 calc . . GR
 H17B H 0.6768 0.4061 0.3328 0.051 Uiso 1 calc . . GR
 H17C H 0.7841 0.3268 0.3453 0.051 Uiso 1 calc . . GR
 C18 C 0.54279(12) 0.18824(14) 0.66577(7) 0.0308(3) Uani 1 d . . .
 H18A H 0.4898 0.1210 0.6686 0.046 Uiso 1 calc . . GR
 H18B H 0.5476 0.2304 0.7085 0.046 Uiso 1 calc . . GR
 H18C H 0.6136 0.1540 0.6541 0.046 Uiso 1 calc . . GR

loop_
  _atom_site_aniso_label
  _atom_site_aniso_U_11
  _atom_site_aniso_U_22
  _atom_site_aniso_U_33
  _atom_site_aniso_U_23
  _atom_site_aniso_U_13
  _atom_site_aniso_U_12
 O1 0.0365(6) 0.0291(5) 0.0276(5) -0.0089(4) -0.0009(4) -0.0049(4)
 O2 0.0384(6) 0.0239(5) 0.0303(5) 0.0053(4) -0.0046(4) -0.0028(4)
 O3 0.0488(7) 0.0586(8) 0.0265(6) -0.0165(5) -0.0029(5) -0.0022(6)
 C4 0.0332(8) 0.0227(7) 0.0260(7) -0.0046(5) -0.0017(6) -0.0011(6)
 C5 0.0184(6) 0.0207(7) 0.0257(7) 0.0007(5) -0.0002(5) -0.0010(5)
 C6 0.0283(7) 0.0303(8) 0.0253(7) -0.0044(6) 0.0013(6) 0.0059(6)
 C7 0.0185(6) 0.0235(7) 0.0220(7) 0.0002(5) -0.0015(5) 0.0037(5)
 C8 0.0181(6) 0.0239(7) 0.0228(7) 0.0013(5) 0.0031(5) -0.0012(5)
 C9 0.0201(6) 0.0318(7) 0.0226(7) 0.0000(6) -0.0013(5) 0.0052(6)
 C10 0.0220(7) 0.0261(7) 0.0268(7) 0.0008(6) -0.0011(5) -0.0033(6)
 C11 0.0213(6) 0.0217(7) 0.0247(6) 0.0011(5) -0.0009(5) -0.0063(5)
 C12 0.0300(8) 0.0313(8) 0.0259(7) 0.0007(6) -0.0052(6) -0.0038(6)
 C13 0.0273(7) 0.0370(8) 0.0254(7) -0.0061(6) -0.0019(6) 0.0051(6)
 C14 0.0157(6) 0.0291(7) 0.0225(7) 0.0031(6) 0.0016(5) -0.0001(5)
 C15 0.0267(7) 0.0217(7) 0.0209(6) -0.0035(5) -0.0028(5) -0.0004(5)
 C16 0.0185(6) 0.0300(7) 0.0219(7) 0.0006(6) 0.0005(5) 0.0048(5)
 C17 0.0300(8) 0.0493(10) 0.0234(7) 0.0051(6) 0.0026(6) 0.0018(7)
 C18 0.0321(8) 0.0315(8) 0.0288(8) 0.0068(6) -0.0002(6) -0.0006(6)

_geom_special_details
;
 All esds (except the esd in the dihedral angle between two l.s. planes) 
 are estimated using the full covariance matrix.  The cell esds are taken 
 into account individually in the estimation of esds in distances, angles 
 and torsion angles; correlations between esds in cell parameters are only 
 used when they are defined by crystal symmetry.  An approximate (isotropic) 
 treatment of cell esds is used for estimating esds involving l.s. planes. 
;
loop_
  _geom_bond_atom_site_label_1
  _geom_bond_atom_site_label_2
  _geom_bond_distance
  _geom_bond_site_symmetry_2
  _geom_bond_publ_flag
 O1 C13 1.3553(18) . ?
 O1 C15 1.4514(15) . ?
 O2 C8 1.2231(16) . ?
 O3 C13 1.2060(17) . ?
 C4 C6 1.556(2) . ?
 C4 C11 1.5048(19) . ?
 C5 C8 1.4787(18) . ?
 C5 C11 1.3394(19) . ?
 C6 C16 1.4952(19) . ?
 C7 C8 1.4995(18) . ?
 C7 C9 1.3373(19) . ?
 C7 C15 1.5054(18) . ?
 C9 C13 1.475(2) . ?
 C9 C17 1.487(2) . ?
 C10 C14 1.5090(19) . ?
 C10 C15 1.5310(19) . ?
 C11 C12 1.4991(18) . ?
 C14 C16 1.332(2) . ?
 C14 C18 1.5070(19) . ?

loop_
  _geom_angle_atom_site_label_1
  _geom_angle_atom_site_label_2
  _geom_angle_atom_site_label_3
  _geom_angle
  _geom_angle_site_symmetry_1
  _geom_angle_site_symmetry_3
  _geom_angle_publ_flag
 C13 O1 C15 109.47(10) . . ?
 C11 C4 C6 112.14(11) . . ?
 C11 C5 C8 125.47(12) . . ?
 C16 C6 C4 110.61(11) . . ?
 C8 C7 C15 124.69(11) . . ?
 C9 C7 C8 125.48(13) . . ?
 C9 C7 C15 109.83(12) . . ?
 O2 C8 C5 123.58(12) . . ?
 O2 C8 C7 118.86(12) . . ?
 C5 C8 C7 117.52(11) . . ?
 C7 C9 C13 107.53(12) . . ?
 C7 C9 C17 131.56(13) . . ?
 C13 C9 C17 120.88(12) . . ?
 C14 C10 C15 109.86(11) . . ?
 C5 C11 C4 123.12(12) . . ?
 C5 C11 C12 121.23(12) . . ?
 C12 C11 C4 115.41(11) . . ?
 O1 C13 C9 109.35(11) . . ?
 O3 C13 O1 121.75(14) . . ?
 O3 C13 C9 128.90(14) . . ?
 C16 C14 C10 119.99(12) . . ?
 C16 C14 C18 124.35(13) . . ?
 C18 C14 C10 115.45(12) . . ?
 O1 C15 C7 103.81(10) . . ?
 O1 C15 C10 108.77(11) . . ?
 C7 C15 C10 115.59(11) . . ?
 C14 C16 C6 126.16(13) . . ?

_olex2_submission_special_instructions 'No special instructions were received'
