# Supplementary material for: (+)/(−)-Phaeocaulin A-D, four pairs of new enantiomeric germacrane-type sesquiterpenes from Curcuma phaeocaulis as natural nitric oxide inhibitors
Source: Sci Rep. 2017 Mar 8;7:43576. doi: 10.1038/srep43576 (PMC5341095; doi:10.1038/srep43576)
Supplement: Supplementary Dataset 5 [file srep43576-s6.zip › compound (+)-3.cif]

data_exp_3874
_audit_creation_date              2016-03-08
_audit_creation_method
;
  Olex2 1.1
  (compiled 2011.02.15 svn.r1672, GUI svn.r3494)
;
_chemical_name_common             ?
_chemical_name_systematic         ?
_chemical_formula_moiety          'C15 H18 O3'
_chemical_formula_sum             'C15 H18 O3'
_chemical_formula_weight          246.29
_chemical_absolute_configuration  ?
_chemical_melting_point           ?
loop_
  _atom_type_symbol
  _atom_type_description
  _atom_type_scat_dispersion_real
  _atom_type_scat_dispersion_imag
  _atom_type_scat_source
 'C' 'C' 0.0181 0.0091 'International Tables Vol C Tables 4.2.6.8 and 6.1.1.4'
 'H' 'H' 0.0000 0.0000 'International Tables Vol C Tables 4.2.6.8 and 6.1.1.4'
 'O' 'O' 0.0492 0.0322 'International Tables Vol C Tables 4.2.6.8 and 6.1.1.4'

_space_group_crystal_system       'monoclinic'
_space_group_IT_number            5
_space_group_name_H-M_alt         'C 1 2 1'
_space_group_name_Hall            'C 2y'
loop_
  _space_group_symop_operation_xyz
 'x, y, z'
 '-x, y, -z'
 'x+1/2, y+1/2, z'
 '-x+1/2, y+1/2, -z'

_cell_length_a                    19.809(3)
_cell_length_b                    6.1007(5)
_cell_length_c                    12.9515(19)
_cell_angle_alpha                 90
_cell_angle_beta                  124.46(2)
_cell_angle_gamma                 90
_cell_volume                      1290.5(4)
_cell_formula_units_Z             4
_cell_measurement_reflns_used     2539
_cell_measurement_temperature     104.6
_cell_measurement_theta_max       70.0533
_cell_measurement_theta_min       4.1341
_exptl_absorpt_coefficient_mu     0.704
_exptl_absorpt_correction_T_max   1.00000
_exptl_absorpt_correction_T_min   0.93855
_exptl_absorpt_correction_type    multi-scan
_exptl_absorpt_process_details
;
CrysAlisPro, Agilent Technologies,
Version 1.171.35.11 (release 16-05-2011 CrysAlis171 .NET)
(compiled May 16 2011,17:55:39)
Empirical absorption correction using spherical harmonics,
 implemented in SCALE3 ABSPACK scaling algorithm.
;
_exptl_absorpt_special_details    ?
_exptl_crystal_colour             ?
_exptl_crystal_density_diffrn     1.268
_exptl_crystal_density_meas       ?
_exptl_crystal_density_method     ?
_exptl_crystal_description        ?
_exptl_crystal_F_000              528
_exptl_crystal_size_max           0.380
_exptl_crystal_size_mid           0.290
_exptl_crystal_size_min           0.100
_exptl_transmission_factor_max    ?
_exptl_transmission_factor_min    ?
_diffrn_reflns_av_R_equivalents   0.0219
_diffrn_reflns_av_unetI/netI      0.0320
_diffrn_reflns_Laue_measured_fraction_full 0.999
_diffrn_reflns_Laue_measured_fraction_max 0.987
_diffrn_reflns_limit_h_max        23
_diffrn_reflns_limit_h_min        -23
_diffrn_reflns_limit_k_max        7
_diffrn_reflns_limit_k_min        -7
_diffrn_reflns_limit_l_max        15
_diffrn_reflns_limit_l_min        -11
_diffrn_reflns_number             4261
_diffrn_reflns_point_group_measured_fraction_full 0.994
_diffrn_reflns_point_group_measured_fraction_max 0.973
_diffrn_reflns_theta_full         67.684
_diffrn_reflns_theta_max          70.099
_diffrn_reflns_theta_min          4.140
_diffrn_ambient_temperature       104.6
_diffrn_detector_area_resol_mean  16.0971
_diffrn_measured_fraction_theta_full 0.999
_diffrn_measured_fraction_theta_max 0.987
_diffrn_measurement_details
;
#__ type_ start__ end____ width___ exp.time_
  1 omega  -22.00   12.00   1.0000    1.5000
omega____ theta____ kappa____ phi______ frames
    -      -33.5000   77.0000 -150.0000 34

#__ type_ start__ end____ width___ exp.time_
  2 omega    6.00   37.00   1.0000    1.5000
omega____ theta____ kappa____ phi______ frames
    -      -33.5000   37.0000   30.0000 31

#__ type_ start__ end____ width___ exp.time_
  3 omega  -40.00    3.00   1.0000    1.5000
omega____ theta____ kappa____ phi______ frames
    -      -33.5000  125.0000 -122.0000 43

#__ type_ start__ end____ width___ exp.time_
  4 omega  -54.00  -14.00   1.0000    1.5000
omega____ theta____ kappa____ phi______ frames
    -      -33.5000   63.0000  -44.0000 40

#__ type_ start__ end____ width___ exp.time_
  5 omega -100.00  -73.00   1.0000    1.5000
omega____ theta____ kappa____ phi______ frames
    -      -33.5000  -37.0000  120.0000 27

#__ type_ start__ end____ width___ exp.time_
  6 omega  -68.00   -9.00   1.0000    1.5000
omega____ theta____ kappa____ phi______ frames
    -      -33.5000  -37.0000  120.0000 59

#__ type_ start__ end____ width___ exp.time_
  7 omega   48.00  111.00   1.0000    1.5000
omega____ theta____ kappa____ phi______ frames
    -       54.0000 -125.0000  160.0000 63

#__ type_ start__ end____ width___ exp.time_
  8 omega  -15.00   29.00   1.0000    1.5000
omega____ theta____ kappa____ phi______ frames
    -       54.0000  -77.0000    0.0000 44

#__ type_ start__ end____ width___ exp.time_
  9 omega   24.00  122.00   1.0000    1.5000
omega____ theta____ kappa____ phi______ frames
    -       54.0000   77.0000   30.0000 98

#__ type_ start__ end____ width___ exp.time_
 10 omega  -11.00   79.00   1.0000    1.5000
omega____ theta____ kappa____ phi______ frames
    -       54.0000  -37.0000   30.0000 90

#__ type_ start__ end____ width___ exp.time_
 11 omega   50.00   98.00   1.0000    2.0000
omega____ theta____ kappa____ phi______ frames
    -      108.0000  -45.0000   90.0000 48

#__ type_ start__ end____ width___ exp.time_
 12 omega   94.00  121.00   1.0000    2.0000
omega____ theta____ kappa____ phi______ frames
    -      108.0000 -125.0000  -19.0000 27

#__ type_ start__ end____ width___ exp.time_
 13 omega   40.00   98.00   1.0000    2.0000
omega____ theta____ kappa____ phi______ frames
    -      108.0000  -45.0000 -120.0000 58

#__ type_ start__ end____ width___ exp.time_
 14 omega  151.00  178.00   1.0000    2.0000
omega____ theta____ kappa____ phi______ frames
    -      108.0000  111.0000  -60.0000 27

#__ type_ start__ end____ width___ exp.time_
 15 omega   64.00   96.00   1.0000    2.0000
omega____ theta____ kappa____ phi______ frames
    -      108.0000  -45.0000   30.0000 32

#__ type_ start__ end____ width___ exp.time_
 16 omega   37.00   88.00   1.0000    2.0000
omega____ theta____ kappa____ phi______ frames
    -      108.0000 -125.0000  -19.0000 51

#__ type_ start__ end____ width___ exp.time_
 17 omega   91.00  160.00   1.0000    2.0000
omega____ theta____ kappa____ phi______ frames
    -      108.0000  -15.0000   60.0000 69

#__ type_ start__ end____ width___ exp.time_
 18 omega  100.00  175.00   1.0000    2.0000
omega____ theta____ kappa____ phi______ frames
    -      108.0000  111.0000  150.0000 75

#__ type_ start__ end____ width___ exp.time_
 19 omega  128.00  178.00   1.0000    2.0000
omega____ theta____ kappa____ phi______ frames
    -      108.0000  111.0000  120.0000 50

#__ type_ start__ end____ width___ exp.time_
 20 omega   37.00   87.00   1.0000    2.0000
omega____ theta____ kappa____ phi______ frames
    -      108.0000  -45.0000    0.0000 50

#__ type_ start__ end____ width___ exp.time_
 21 omega   46.00   86.00   1.0000    2.0000
omega____ theta____ kappa____ phi______ frames
    -      108.0000  -45.0000  150.0000 40

#__ type_ start__ end____ width___ exp.time_
 22 omega   36.00  156.00   1.0000    2.0000
omega____ theta____ kappa____ phi______ frames
    -      108.0000  -15.0000 -180.0000 120

#__ type_ start__ end____ width___ exp.time_
 23 omega   59.00  126.00   1.0000    2.0000
omega____ theta____ kappa____ phi______ frames
    -      108.0000 -145.0000  -45.0000 67

#__ type_ start__ end____ width___ exp.time_
 24 omega  150.00  178.00   1.0000    2.0000
omega____ theta____ kappa____ phi______ frames
    -      108.0000   45.0000 -120.0000 28

#__ type_ start__ end____ width___ exp.time_
 25 omega  149.00  174.00   1.0000    2.0000
omega____ theta____ kappa____ phi______ frames
    -      108.0000  111.0000  -30.0000 25

#__ type_ start__ end____ width___ exp.time_
 26 omega  138.00  178.00   1.0000    2.0000
omega____ theta____ kappa____ phi______ frames
    -      108.0000  125.0000 -122.0000 40

#__ type_ start__ end____ width___ exp.time_
 27 omega   41.00   84.00   1.0000    2.0000
omega____ theta____ kappa____ phi______ frames
    -      108.0000  -15.0000   60.0000 43

#__ type_ start__ end____ width___ exp.time_
 28 omega   73.00  118.00   1.0000    2.0000
omega____ theta____ kappa____ phi______ frames
    -      108.0000 -119.0000   99.0000 45
;
_diffrn_measurement_device_type   'Xcalibur, Eos, Gemini'
_diffrn_measurement_method        '\w scans'
_diffrn_orient_matrix_UB_11       -0.0262853000
_diffrn_orient_matrix_UB_12       -0.2387933000
_diffrn_orient_matrix_UB_13       -0.0026021000
_diffrn_orient_matrix_UB_21       0.0638575000
_diffrn_orient_matrix_UB_22       -0.0805951000
_diffrn_orient_matrix_UB_23       -0.0237587000
_diffrn_orient_matrix_UB_31       0.0642789000
_diffrn_orient_matrix_UB_32       -0.0171294000
_diffrn_orient_matrix_UB_33       0.1422136000
_diffrn_radiation_monochromator   graphite
_diffrn_radiation_type            'Cu K\a'
_diffrn_radiation_wavelength      1.5418
_diffrn_source                    'Enhance (Cu) X-ray Source'
_reflns_Friedel_coverage          0.791
_reflns_Friedel_fraction_full     0.988
_reflns_Friedel_fraction_max      0.955
_reflns_number_gt                 2330
_reflns_number_total              2396
_reflns_odcompleteness_completeness 99.92
_reflns_odcompleteness_iscentric  1
_reflns_odcompleteness_theta      66.97
_reflns_special_details
;
 Reflections were merged by SHELXL according to the crystal
 class for the calculation of statistics and refinement.
 
 _reflns_Friedel_fraction is defined as the number of unique
 Friedel pairs measured divided by the number that would be
 possible theoretically, ignoring centric projections and
 systematic absences.
;
_reflns_threshold_expression      'I > 2\s(I)'
_computing_cell_refinement
;
CrysAlisPro, Agilent Technologies,
Version 1.171.35.11 (release 16-05-2011 CrysAlis171 .NET)
(compiled May 16 2011,17:55:39)
;
_computing_data_collection
;
CrysAlisPro, Agilent Technologies,
Version 1.171.35.11 (release 16-05-2011 CrysAlis171 .NET)
(compiled May 16 2011,17:55:39)
;
_computing_data_reduction
;
CrysAlisPro, Agilent Technologies,
Version 1.171.35.11 (release 16-05-2011 CrysAlis171 .NET)
(compiled May 16 2011,17:55:39)
;
_computing_molecular_graphics
;
O. V. Dolomanov, L. J. Bourhis, R. J. Gildea, J. A. K. Howard and H. Puschmann,
OLEX2: a complete structure solution, refinement and analysis program.
J. Appl. Cryst. (2009). 42, 339-341.
;
_computing_publication_material
;
O. V. Dolomanov, L. J. Bourhis, R. J. Gildea, J. A. K. Howard and H. Puschmann,
OLEX2: a complete structure solution, refinement and analysis program.
J. Appl. Cryst. (2009). 42, 339-341.
;
_computing_structure_refinement   'SHELXL-2014/7 (Sheldrick, 2014)'
_computing_structure_solution
'A short history of SHELX (Sheldrick, 2007)/Bruker'
_refine_diff_density_max          0.167
_refine_diff_density_min          -0.160
_refine_diff_density_rms          0.038
_refine_ls_abs_structure_details
;
 Flack x determined using 999 quotients [(I+)-(I-)]/[(I+)+(I-)]
 (Parsons, Flack and Wagner, Acta Cryst. B69 (2013) 249-259).
;
_refine_ls_abs_structure_Flack    0.01(13)
_refine_ls_extinction_coef        .
_refine_ls_extinction_method      none
_refine_ls_goodness_of_fit_ref    1.043
_refine_ls_hydrogen_treatment     constr
_refine_ls_matrix_type            full
_refine_ls_number_parameters      166
_refine_ls_number_reflns          2396
_refine_ls_number_restraints      1
_refine_ls_R_factor_all           0.0335
_refine_ls_R_factor_gt            0.0325
_refine_ls_restrained_S_all       1.043
_refine_ls_shift/su_max           0.000
_refine_ls_shift/su_mean          0.000
_refine_ls_structure_factor_coef  Fsqd
_refine_ls_weighting_details
'w=1/[\s^2^(Fo^2^)+(0.0453P)^2^+0.4784P] where P=(Fo^2^+2Fc^2^)/3'
_refine_ls_weighting_scheme       calc
_refine_ls_wR_factor_gt           0.0827
_refine_ls_wR_factor_ref          0.0838
_refine_special_details           ?
_atom_sites_solution_hydrogens    geom
_atom_sites_solution_primary      ?
_atom_sites_solution_secondary    ?
loop_
  _atom_site_label
  _atom_site_type_symbol
  _atom_site_fract_x
  _atom_site_fract_y
  _atom_site_fract_z
  _atom_site_U_iso_or_equiv
  _atom_site_adp_type
  _atom_site_occupancy
  _atom_site_site_symmetry_order
  _atom_site_calc_flag
  _atom_site_refinement_flags_posn
  _atom_site_refinement_flags_adp
  _atom_site_refinement_flags_occupancy
  _atom_site_disorder_assembly
  _atom_site_disorder_group
 O2 O -0.23798(9) -0.4654(3) -0.34501(14) 0.0240(4) Uani 1 1 d . . . . .
 O1 O -0.02359(9) 0.0348(3) -0.14925(13) 0.0215(3) Uani 1 1 d . . . . .
 O3 O -0.31843(9) -0.2851(3) -0.30203(16) 0.0290(4) Uani 1 1 d . . . . .
 C11 C -0.18017(12) -0.1609(4) -0.21740(18) 0.0187(4) Uani 1 1 d . . . . .
 C10 C -0.07100(12) -0.4236(4) -0.40075(18) 0.0177(4) Uani 1 1 d . . . . .
 C1 C -0.03275(14) -0.2359(4) -0.38666(19) 0.0188(4) Uani 1 1 d . . . . .
 H1 H -0.0652 -0.1066 -0.4138 0.023 Uiso 1 1 calc R U . . .
 C8 C -0.15447(12) -0.4458(4) -0.31114(19) 0.0199(4) Uani 1 1 d . . . . .
 H8 H -0.1221 -0.5787 -0.2637 0.024 Uiso 1 1 calc R U . . .
 C3 C 0.10461(12) -0.1450(4) -0.19036(19) 0.0207(5) Uani 1 1 d . . . . .
 H3A H 0.1634 -0.1263 -0.1560 0.025 Uiso 1 1 calc R U . . .
 H3B H 0.0837 -0.0038 -0.1817 0.025 Uiso 1 1 calc R U . . .
 C15 C -0.03374(14) -0.6484(4) -0.3813(2) 0.0221(4) Uani 1 1 d . . . . .
 H15A H 0.0235 -0.6338 -0.3535 0.033 Uiso 1 1 calc R U . . .
 H15B H -0.0643 -0.7302 -0.4603 0.033 Uiso 1 1 calc R U . . .
 H15C H -0.0362 -0.7272 -0.3176 0.033 Uiso 1 1 calc R U . . .
 C2 C 0.05676(13) -0.2083(4) -0.33198(19) 0.0216(5) Uani 1 1 d . . . . .
 H2A H 0.0641 -0.0923 -0.3782 0.026 Uiso 1 1 calc R U . . .
 H2B H 0.0790 -0.3468 -0.3410 0.026 Uiso 1 1 calc R U . . .
 C9 C -0.15692(13) -0.4214(4) -0.43157(19) 0.0205(4) Uani 1 1 d . . . . .
 H9A H -0.1889 -0.5433 -0.4896 0.025 Uiso 1 1 calc R U . . .
 H9B H -0.1842 -0.2820 -0.4737 0.025 Uiso 1 1 calc R U . . .
 C4 C 0.09507(13) -0.3193(4) -0.11723(19) 0.0196(4) Uani 1 1 d . . . . .
 C5 C 0.03023(13) -0.3292(4) -0.11012(18) 0.0181(4) Uani 1 1 d . . . . .
 H5 H 0.0263 -0.4526 -0.0691 0.022 Uiso 1 1 calc R U . . .
 C13 C -0.17986(13) 0.0344(4) -0.1481(2) 0.0236(5) Uani 1 1 d . . . . .
 H13A H -0.2022 -0.0060 -0.0998 0.035 Uiso 1 1 calc R U . . .
 H13B H -0.2136 0.1504 -0.2078 0.035 Uiso 1 1 calc R U . . .
 H13C H -0.1236 0.0875 -0.0911 0.035 Uiso 1 1 calc R U . . .
 C12 C -0.25354(13) -0.3016(4) -0.28991(19) 0.0212(4) Uani 1 1 d . . . . .
 C7 C -0.12184(12) -0.2473(3) -0.22676(18) 0.0175(4) Uani 1 1 d . . . . .
 C6 C -0.03570(12) -0.1632(4) -0.16116(18) 0.0176(4) Uani 1 1 d . . . . .
 C14 C 0.15732(14) -0.4998(4) -0.0648(2) 0.0285(5) Uani 1 1 d . . . . .
 H14A H 0.2108 -0.4411 0.0017 0.043 Uiso 1 1 calc R U . . .
 H14B H 0.1609 -0.5613 -0.1315 0.043 Uiso 1 1 calc R U . . .
 H14C H 0.1410 -0.6149 -0.0304 0.043 Uiso 1 1 calc R U . . .

loop_
  _atom_site_aniso_label
  _atom_site_aniso_U_11
  _atom_site_aniso_U_22
  _atom_site_aniso_U_33
  _atom_site_aniso_U_23
  _atom_site_aniso_U_13
  _atom_site_aniso_U_12
 O2 0.0192(7) 0.0268(8) 0.0283(8) -0.0030(7) 0.0149(6) -0.0045(7)
 O1 0.0242(7) 0.0210(8) 0.0243(7) -0.0039(6) 0.0168(6) -0.0021(7)
 O3 0.0193(7) 0.0383(10) 0.0330(8) 0.0016(8) 0.0169(7) -0.0006(7)
 C11 0.0183(10) 0.0231(11) 0.0168(9) 0.0054(9) 0.0111(8) 0.0017(9)
 C10 0.0227(10) 0.0192(10) 0.0134(8) -0.0006(8) 0.0115(8) 0.0007(9)
 C1 0.0268(11) 0.0179(10) 0.0146(9) 0.0008(8) 0.0133(8) 0.0013(8)
 C8 0.0170(9) 0.0200(10) 0.0240(10) 0.0007(9) 0.0124(8) -0.0021(9)
 C3 0.0186(10) 0.0254(11) 0.0216(10) -0.0035(9) 0.0135(9) -0.0056(9)
 C15 0.0264(11) 0.0167(10) 0.0254(10) 0.0002(9) 0.0160(9) 0.0006(9)
 C2 0.0269(11) 0.0230(11) 0.0211(10) -0.0021(9) 0.0173(9) -0.0062(9)
 C9 0.0212(10) 0.0210(11) 0.0174(9) -0.0030(9) 0.0098(8) -0.0014(9)
 C4 0.0182(9) 0.0254(11) 0.0148(9) -0.0027(9) 0.0091(8) -0.0020(9)
 C5 0.0196(10) 0.0215(10) 0.0142(8) 0.0011(8) 0.0101(8) -0.0003(8)
 C13 0.0217(10) 0.0272(12) 0.0277(10) -0.0014(10) 0.0175(9) 0.0014(10)
 C12 0.0209(10) 0.0244(11) 0.0197(9) 0.0049(9) 0.0122(8) 0.0009(10)
 C7 0.0184(10) 0.0197(11) 0.0156(9) 0.0029(8) 0.0103(8) 0.0008(8)
 C6 0.0204(10) 0.0238(11) 0.0143(9) -0.0012(8) 0.0133(8) -0.0022(9)
 C14 0.0245(11) 0.0354(14) 0.0297(11) 0.0060(10) 0.0178(10) 0.0075(10)

_geom_special_details
;
 All esds (except the esd in the dihedral angle between two l.s. planes)
 are estimated using the full covariance matrix.  The cell esds are taken
 into account individually in the estimation of esds in distances, angles
 and torsion angles; correlations between esds in cell parameters are only
 used when they are defined by crystal symmetry.  An approximate (isotropic)
 treatment of cell esds is used for estimating esds involving l.s. planes.
;
loop_
  _geom_bond_atom_site_label_1
  _geom_bond_atom_site_label_2
  _geom_bond_distance
  _geom_bond_site_symmetry_2
  _geom_bond_publ_flag
 O2 C8 1.457(2) . ?
 O2 C12 1.361(3) . ?
 O1 C6 1.225(3) . ?
 O3 C12 1.208(3) . ?
 C11 C13 1.490(3) . ?
 C11 C12 1.479(3) . ?
 C11 C7 1.336(3) . ?
 C10 C1 1.327(3) . ?
 C10 C15 1.510(3) . ?
 C10 C9 1.513(3) . ?
 C1 H1 0.9500 . ?
 C1 C2 1.501(3) . ?
 C8 H8 1.0000 . ?
 C8 C9 1.540(3) . ?
 C8 C7 1.510(3) . ?
 C3 H3A 0.9900 . ?
 C3 H3B 0.9900 . ?
 C3 C2 1.563(3) . ?
 C3 C4 1.505(3) . ?
 C15 H15A 0.9800 . ?
 C15 H15B 0.9800 . ?
 C15 H15C 0.9800 . ?
 C2 H2A 0.9900 . ?
 C2 H2B 0.9900 . ?
 C9 H9A 0.9900 . ?
 C9 H9B 0.9900 . ?
 C4 C5 1.340(3) . ?
 C4 C14 1.499(3) . ?
 C5 H5 0.9500 . ?
 C5 C6 1.480(3) . ?
 C13 H13A 0.9800 . ?
 C13 H13B 0.9800 . ?
 C13 H13C 0.9800 . ?
 C7 C6 1.502(3) . ?
 C14 H14A 0.9800 . ?
 C14 H14B 0.9800 . ?
 C14 H14C 0.9800 . ?

loop_
  _geom_angle_atom_site_label_1
  _geom_angle_atom_site_label_2
  _geom_angle_atom_site_label_3
  _geom_angle
  _geom_angle_site_symmetry_1
  _geom_angle_site_symmetry_3
  _geom_angle_publ_flag
 C12 O2 C8 109.72(16) . . ?
 C12 C11 C13 120.97(18) . . ?
 C7 C11 C13 131.4(2) . . ?
 C7 C11 C12 107.6(2) . . ?
 C1 C10 C15 125.00(18) . . ?
 C1 C10 C9 119.9(2) . . ?
 C15 C10 C9 115.03(19) . . ?
 C10 C1 H1 116.9 . . ?
 C10 C1 C2 126.3(2) . . ?
 C2 C1 H1 116.9 . . ?
 O2 C8 H8 110.0 . . ?
 O2 C8 C9 108.86(16) . . ?
 O2 C8 C7 103.41(17) . . ?
 C9 C8 H8 110.0 . . ?
 C7 C8 H8 110.0 . . ?
 C7 C8 C9 114.25(18) . . ?
 H3A C3 H3B 108.1 . . ?
 C2 C3 H3A 109.5 . . ?
 C2 C3 H3B 109.5 . . ?
 C4 C3 H3A 109.5 . . ?
 C4 C3 H3B 109.5 . . ?
 C4 C3 C2 110.81(17) . . ?
 C10 C15 H15A 109.5 . . ?
 C10 C15 H15B 109.5 . . ?
 C10 C15 H15C 109.5 . . ?
 H15A C15 H15B 109.5 . . ?
 H15A C15 H15C 109.5 . . ?
 H15B C15 H15C 109.5 . . ?
 C1 C2 C3 110.57(17) . . ?
 C1 C2 H2A 109.5 . . ?
 C1 C2 H2B 109.5 . . ?
 C3 C2 H2A 109.5 . . ?
 C3 C2 H2B 109.5 . . ?
 H2A C2 H2B 108.1 . . ?
 C10 C9 C8 110.25(16) . . ?
 C10 C9 H9A 109.6 . . ?
 C10 C9 H9B 109.6 . . ?
 C8 C9 H9A 109.6 . . ?
 C8 C9 H9B 109.6 . . ?
 H9A C9 H9B 108.1 . . ?
 C5 C4 C3 122.8(2) . . ?
 C5 C4 C14 120.7(2) . . ?
 C14 C4 C3 116.08(18) . . ?
 C4 C5 H5 117.4 . . ?
 C4 C5 C6 125.2(2) . . ?
 C6 C5 H5 117.4 . . ?
 C11 C13 H13A 109.5 . . ?
 C11 C13 H13B 109.5 . . ?
 C11 C13 H13C 109.5 . . ?
 H13A C13 H13B 109.5 . . ?
 H13A C13 H13C 109.5 . . ?
 H13B C13 H13C 109.5 . . ?
 O2 C12 C11 109.05(18) . . ?
 O3 C12 O2 122.2(2) . . ?
 O3 C12 C11 128.7(2) . . ?
 C11 C7 C8 110.11(18) . . ?
 C11 C7 C6 125.3(2) . . ?
 C6 C7 C8 124.57(18) . . ?
 O1 C6 C5 123.93(19) . . ?
 O1 C6 C7 119.15(19) . . ?
 C5 C6 C7 116.87(19) . . ?
 C4 C14 H14A 109.5 . . ?
 C4 C14 H14B 109.5 . . ?
 C4 C14 H14C 109.5 . . ?
 H14A C14 H14B 109.5 . . ?
 H14A C14 H14C 109.5 . . ?
 H14B C14 H14C 109.5 . . ?

loop_
  _geom_torsion_atom_site_label_1
  _geom_torsion_atom_site_label_2
  _geom_torsion_atom_site_label_3
  _geom_torsion_atom_site_label_4
  _geom_torsion
  _geom_torsion_site_symmetry_1
  _geom_torsion_site_symmetry_2
  _geom_torsion_site_symmetry_3
  _geom_torsion_site_symmetry_4
  _geom_torsion_publ_flag
 O2 C8 C9 C10 -174.31(17) . . . . ?
 O2 C8 C7 C11 -1.9(2) . . . . ?
 O2 C8 C7 C6 176.94(17) . . . . ?
 C11 C7 C6 O1 -37.7(3) . . . . ?
 C11 C7 C6 C5 140.0(2) . . . . ?
 C10 C1 C2 C3 -96.6(2) . . . . ?
 C1 C10 C9 C8 -95.9(2) . . . . ?
 C8 O2 C12 O3 -178.6(2) . . . . ?
 C8 O2 C12 C11 1.0(2) . . . . ?
 C8 C7 C6 O1 143.7(2) . . . . ?
 C8 C7 C6 C5 -38.6(3) . . . . ?
 C3 C4 C5 C6 -6.1(3) . . . . ?
 C15 C10 C1 C2 -9.3(3) . . . . ?
 C15 C10 C9 C8 80.9(2) . . . . ?
 C2 C3 C4 C5 -83.3(3) . . . . ?
 C2 C3 C4 C14 89.4(2) . . . . ?
 C9 C10 C1 C2 167.08(19) . . . . ?
 C9 C8 C7 C11 116.30(19) . . . . ?
 C9 C8 C7 C6 -64.9(3) . . . . ?
 C4 C3 C2 C1 59.6(2) . . . . ?
 C4 C5 C6 O1 -44.4(3) . . . . ?
 C4 C5 C6 C7 138.1(2) . . . . ?
 C13 C11 C12 O2 179.17(18) . . . . ?
 C13 C11 C12 O3 -1.2(3) . . . . ?
 C13 C11 C7 C8 -179.1(2) . . . . ?
 C13 C11 C7 C6 2.1(4) . . . . ?
 C12 O2 C8 C9 -121.43(19) . . . . ?
 C12 O2 C8 C7 0.4(2) . . . . ?
 C12 C11 C7 C8 2.5(2) . . . . ?
 C12 C11 C7 C6 -176.32(18) . . . . ?
 C7 C11 C12 O2 -2.2(2) . . . . ?
 C7 C11 C12 O3 177.4(2) . . . . ?
 C7 C8 C9 C10 70.7(2) . . . . ?
 C14 C4 C5 C6 -178.52(19) . . . . ?

_shelx_estimated_absorpt_T_max    0.933
_shelx_estimated_absorpt_T_min    0.776
_shelx_hkl_checksum               31929
_shelx_hkl_file
;
   0  -6   0 45212.7 1531.73  18
   0  -6   1 19972.5 899.278  18
   0  -6   2 8014.83 527.554  18
   0  -6   3 6240.97 450.303  18
   0  -6   4 6830.41 461.236  18
   0  -6   5 5573.32 393.878  18
   0  -6   6 8926.02 475.431  18
   0  -6   6 9581.18 439.677  19
   0  -6   7 5877.29 333.154  18
   0  -6   7 6162.32 306.005  19
   0  -4   0 100709. 2695.15   2
   0  -4   1 10730.2 589.678   2
   0  -4  -1 11023.6 578.510   6
   0  -4  -1 11204.7 592.827   2
   0  -4   1 11729.0 569.665   8
   0  -4  -2 6352.38 424.569   2
   0  -4   2 6491.91 428.572   8
   0  -4  -2 6374.48 444.641   6
   0  -4   2 5937.64 434.763   2
   0  -4   3 9917.02 587.122   2
   0  -4  -3 10182.7 596.447   6
   0  -4   3 10884.2 594.106   8
   0  -4  -3 11054.0 572.070   2
   0  -4   4 18633.7 851.666   8
   0  -4   5 62933.5 1818.57  19
   0  -4   5 61439.5 1853.78  18
   0  -4   5 58789.7 1908.85   8
   0  -4   6 12629.0 655.446  19
   0  -4   6 13323.2 684.568  18
   0  -4   7 585.922 144.901  19
   0  -4   7 681.870 155.686  18
   0  -4   8 2598.12 284.982  19
   0  -4   8 2420.83 267.881  18
   0  -4   9 1230.98 190.614  19
   0  -4   9 1072.88 172.214  18
   0  -4  10 12221.7 528.452  18
   0  -4  10 11825.9 548.801  19
   0  -2   0 40413.0 1053.27   8
   0  -2   1 19462.8 635.997   2
   0  -2   1 19925.6 573.351   6
   0  -2   1 19600.3 623.671   8
   0  -2   2 97613.8 2166.75   6
   0  -2   2 94606.3 2309.08   8
   0  -2   2 91852.4 2308.41   2
   0  -2   3 17043.0 628.748   8
   0  -2   3 17964.3 631.976   2
   0  -2   3 17965.8 556.765   7
   0  -2   4 46824.2 1379.61   8
   0  -2   4 49506.6 1313.05   7
   0  -2   5 76993.5 2101.26   8
   0  -2   5 78853.0 2051.04   7
   0  -2   6 11570.7 573.468   7
   0  -2  -6 11541.6 574.489   6
   0  -2   7 39601.8 1344.84   7
   0  -2   8 2257.13 242.112  16
   0  -2   8 2248.42 259.993  19
   0  -2   8 2499.58 296.761   7
   0  -2   8 3060.35 290.328  18
   0  -2   9 7568.19 485.988  18
   0  -2   9 7441.39 498.323  19
   0  -2  10 20866.2 868.135  18
   0  -2  10 22536.4 827.436  23
   0  -2  10 20352.3 880.257  19
   0  -2  11 2890.99 267.417  12
   0  -2  12 8700.49 411.516  12
   0   0   1 3801.43 126.881   4
   0   0   2 382362. 8281.23   4
   0   0   3 1200.32 106.513   4
   0   0   4 353211. 7863.97   7
   0   0   4 355715. 7833.46   4
   0   0   5 1390.34 153.340   4
   0   0   5 1438.05 164.523   7
   0   0   6 22772.7 857.146   7
   0   0   6 22024.7 798.846   4
   0   0   7 6216.18 442.523   7
   0   0   8 1474.87 232.866   7
   0   0   9 113.393 121.942   7
   0   0   9 79.9217 82.2466  28
   0   0   9 26.5079 91.9913  16
   0   0   9 19.3072 77.8731  23
   0   0  10 3027.84 291.875  23
   0   0  10 2834.32 290.574  28
   0   0  11 11984.4 615.530  12
   0   0  11 12735.0 621.486  28
   0   0  11 13428.0 625.778  23
   0   0  12 973.646 153.659  12
   0   0  12 1407.98 176.336  23
   0   2   0 38367.6 1019.67   9
   0   2  -1 19329.5 621.495   9
   0   2   1 19504.9 595.296   9
   0   2  -2 93578.0 2290.23   9
   0   2   2 96106.1 2217.32   9
   0   2   2 90714.7 2290.83   1
   0   2   3 18157.1 682.312   1
   0   2   3 18251.4 567.695   7
   0   2   3 17945.0 580.255   9
   0   2   4 46594.7 1439.42   1
   0   2   4 51477.2 1346.75   7
   0   2   5 79130.8 2236.14   1
   0   2   5 85239.6 2160.11   7
   0   2   6 11675.3 578.314   7
   0   2   7 43004.6 1426.45   7
   0   2   8 2815.78 279.021  23
   0   2   8 2388.93 249.743  14
   0   2   8 2589.84 275.358  28
   0   2   8 2803.29 309.230   7
   0   2   9 8122.53 489.562  23
   0   2   9 7712.00 471.151  14
   0   2   9 7473.24 491.439  28
   0   2   9 7390.68 461.827  25
   0   2  10 19597.2 821.522  23
   0   2  10 20227.4 818.080  25
   0   2  10 19514.6 806.386  14
   0   2  11 2455.10 245.791  23
   0   2  11 2689.02 251.642  25
   0   2  12 8255.17 396.266  23
   0   4   0 100629. 2627.82   9
   0   4  -1 11095.4 577.488   9
   0   4   1 12457.4 605.264   1
   0   4   1 11475.3 560.511   9
   0   4   2 7095.17 466.862   1
   0   4  -2 6126.87 431.685   9
   0   4   3 10924.2 623.400   1
   0   4  -3 10882.9 613.051   9
   0   4  -4 17830.7 852.229   9
   0   4  -5 60345.6 2005.35   9
   0   4   5 69917.5 1992.67  11
   0   4   6 12448.0 699.975  11
   0   4  -6 13130.1 747.842   9
   0   4   7 415.946 142.733  11
   0   4   8 2801.99 276.648  21
   0   4   8 3016.45 261.704  14
   0   4   9 931.205 158.200  25
   0   4   9 925.195 156.268  21
   0   4   9 989.102 148.114  14
   0   4  10 11387.5 465.981  21
   0   4  10 10726.6 483.641  25
   0   4  10 10391.6 432.895  14
   0   6   0 48311.0 1534.14  17
   0   6  -1 21015.9 847.856  17
   0   6   1 19296.0 845.453  17
   0   6  -2 8469.12 478.092  17
   0   6   2 7827.26 499.805  17
   0   6   3 6383.72 437.259  17
   0   6   4 7083.80 420.456  21
   0   6   4 6541.13 430.718  17
   0   6   5 5118.64 346.274  21
   0   6   5 5112.60 348.560  17
   0   6   6 8276.23 429.847  21
   0   6   7 5972.68 324.868  21
  -1  -7   4 7054.28 361.290  18
   1  -7  -3 5465.02 328.616  18
  -1  -7   3 5800.34 344.527  18
  -1  -7   2 5724.91 359.333  18
   1  -7  -2 5976.65 360.264  18
  -1  -7   1 8429.29 456.909  18
   1  -7  -1 8963.88 463.098  18
  -1  -7   0 108.325 78.3761  18
   1  -7   0 153.527 84.8306  18
   1  -7   1 3790.34 287.756  18
  -1  -7  -1 3692.07 293.752  18
  -1  -7  -2 4973.80 324.944  18
   1  -7   2 4652.36 309.976  18
  -1  -7  -3 6969.36 370.491  18
   1  -7   3 6923.31 364.609  18
  -1  -5   9 4232.14 297.018  19
  -1  -5   9 4275.46 288.490  18
  -1  -5   8 744.625 144.715  18
  -1  -5   8 590.147 133.609  19
  -1  -5   7 5138.78 392.715  18
  -1  -5   7 5374.74 389.473  19
  -1  -5   6 16607.5 745.465  19
  -1  -5   6 14247.8 726.665  18
  -1  -5   5 11612.8 658.927  18
  -1  -5   5 13938.6 671.163  19
  -1  -5   4 18911.7 868.682  18
  -1  -5   3 60739.5 1891.74   8
  -1  -5   3 62763.9 1835.01  22
  -1  -5   3 58490.4 1873.27  18
  -1  -5   2 7635.91 495.617  22
  -1  -5   2 6992.01 486.364   8
  -1  -5   1 16230.0 770.730  22
  -1  -5   0 8148.49 522.384  22
   1  -5   1 72528.7 2148.66  18
   1  -5   2 40606.3 1442.76  18
   1  -5   2 43752.6 1461.47   8
   1  -5   3 30124.9 1167.53  18
   1  -5   4 6236.12 415.262  19
   1  -5   4 5196.65 423.119  18
   1  -5   5 8154.45 534.343  18
   1  -5   5 8998.98 516.827  19
   1  -5   6 8632.33 533.292  18
   1  -5   6 9447.39 526.907  19
   1  -5   7 12068.1 611.583  18
   1  -5   7 12998.7 607.938  19
   1  -5   8 3163.06 258.474  19
   1  -5   8 2768.08 249.521  18
   1  -5   9 2164.61 180.406  18
   1  -5   9 2235.36 182.097  19
  -1  -3  11 1832.12 186.326  12
  -1  -3  11 1794.12 209.551  19
  -1  -3  10 18464.5 811.424  19
  -1  -3  10 18247.6 772.755  18
  -1  -3  10 18943.1 751.925  12
  -1  -3   9 435.035 133.337  19
  -1  -3   9 459.765 134.784  18
  -1  -3   8 101273. 2771.98  19
  -1  -3   8 103544. 2757.41  18
  -1  -3   7 19310.4 827.378  19
  -1  -3   7 20033.3 833.798  18
  -1  -3   6 15229.1 747.195   8
   1  -3  -6 15399.5 746.180   6
  -1  -3   5 3493.70 317.499   8
  -1  -3   4 17740.9 740.301   8
  -1  -3   3 57839.7 1659.71   8
  -1  -3   3 59990.1 1686.57   2
  -1  -3   2 33173.9 1085.65   2
  -1  -3   2 34362.6 1070.22   8
   1  -3  -1 36367.0 1018.80   8
  -1  -3   1 35806.7 1055.23   6
  -1  -3   1 35304.2 1114.62   2
  -1  -3   1 35771.0 1087.33   8
  -1  -3   0 5514.00 339.214   2
   1  -3   0 5989.61 357.695   2
  -1  -3   0 5937.09 324.018   8
  -1  -3   0 5329.51 326.655   6
   1  -3   0 5555.79 306.917   8
  -1  -3  -1 5219.17 321.248   2
   1  -3   1 4537.92 295.996   8
  -1  -3  -1 5084.49 329.898   6
   1  -3   1 4682.63 321.683   2
   1  -3   2 39865.4 1231.63   2
  -1  -3  -2 39656.3 1239.94   6
   1  -3   2 39048.3 1204.71   8
  -1  -3  -3 14030.8 647.444   6
   1  -3   3 14495.7 635.016   2
   1  -3   3 13591.7 627.491   8
  -1  -3  -4 42713.4 1392.06   6
   1  -3   4 42493.5 1384.20   8
  -1  -3  -5 11979.7 641.324   6
   1  -3   6 3708.23 317.577  19
   1  -3   6 3166.87 301.672  18
   1  -3   7 1929.83 246.328  18
   1  -3   7 1633.01 228.517  19
   1  -3   8 5427.44 422.316  19
   1  -3   8 5166.81 409.566  18
   1  -3   9 4924.84 382.179  18
   1  -3   9 4490.89 377.542  19
   1  -3   9 5118.55 358.400  12
   1  -3  10 6231.33 399.068  18
   1  -3  10 7082.69 390.685  12
   1  -3  10 6163.34 412.295  19
   1  -3  11 3268.93 212.080  12
  -1  -1  13 6006.62 323.438  12
  -1  -1  12 3336.47 287.512  12
  -1  -1  12 3573.34 270.776  23
  -1  -1  11 42.9241 79.0877  23
  -1  -1  11 173.319 75.0869  28
  -1  -1  10 19583.7 836.128  19
  -1  -1  10 18826.2 793.248  28
  -1  -1  10 18762.0 825.780  16
  -1  -1  10 18732.6 782.826  23
  -1  -1   9 686.780 137.219  18
  -1  -1   9 802.763 163.868  19
  -1  -1   9 714.914 182.301   7
  -1  -1   9 628.439 152.203  16
  -1  -1   9 602.820 133.735  23
  -1  -1   9 644.748 143.020  28
  -1  -1   8 3753.28 360.738   7
  -1  -1   7 629.633 144.513   7
  -1  -1   6 70630.1 1942.80   7
  -1  -1   6 71198.3 1862.69   4
  -1  -1   5 72162.3 1871.82   8
  -1  -1   5 74342.1 1852.57   4
  -1  -1   5 73857.6 1912.85   7
  -1  -1   4 16054.6 548.333   8
  -1  -1   4 15757.3 550.281   7
  -1  -1   3 247027. 5478.35   8
  -1  -1   2 313914. 6954.49   2
  -1  -1   2 320169. 6865.08   6
  -1  -1   2 317412. 6914.76   3
  -1  -1   1 200131. 4390.33   6
  -1  -1   1 202790. 4348.76   3
  -1  -1   1 198393. 4425.14   2
  -1  -1   0 361267. 7836.94   6
   1  -1   1 215347. 4731.40   2
   1  -1   2 678816. 14649.9   2
   1  -1   3 155846. 3424.37   4
   1  -1   3 152515. 3431.01  10
   1  -1   3 152709. 3512.05   7
   1  -1   3 150547. 3528.01   8
  -1  -1  -4 72287.3 1774.68   6
   1  -1   4 66460.3 1794.11   7
   1  -1   4 70316.5 1698.33   4
  -1  -1  -5 3206.49 232.657   6
   1  -1   5 2466.39 233.599   7
   1  -1   6 36777.7 1229.98   7
   1  -1   7 22439.2 946.094   7
   1  -1   8 820.418 166.158  19
   1  -1   8 529.206 125.106  16
   1  -1   8 477.577 160.006   7
   1  -1   8 886.767 164.260  26
   1  -1   8 838.379 161.233  18
   1  -1   8 739.358 148.428  23
   1  -1   9 30292.6 1068.03  23
   1  -1   9 29228.3 1073.87  28
   1  -1   9 29154.8 1106.24  19
   1  -1  10 3553.66 318.530  28
   1  -1  10 3792.13 318.973  23
   1  -1  11 4579.89 329.799  28
   1  -1  11 4456.16 321.497  23
   1  -1  11 4061.72 330.278  12
   1  -1  12 10527.2 441.700  28
   1  -1  12 10928.5 482.276  12
  -1   1  13 6413.93 326.795  23
  -1   1  12 3462.86 283.450  23
  -1   1  12 3443.77 269.551  12
  -1   1  11 157.433 98.1662  23
  -1   1  11 61.4448 88.8967  28
  -1   1  10 17808.0 801.266  28
  -1   1  10 18863.1 790.932  16
  -1   1  10 17631.3 768.617  25
  -1   1  10 18104.0 794.204  23
  -1   1   9 786.725 166.671  16
  -1   1   9 480.913 125.464  14
  -1   1   9 602.893 147.711  28
  -1   1   9 753.465 185.578   7
  -1   1   9 733.921 154.955  25
  -1   1   9 411.590 128.176  23
  -1   1   8 4134.45 373.070   7
  -1   1   7 672.231 149.166   7
  -1   1   6 72055.8 1969.08   7
  -1   1   5 76220.2 1998.61   1
  -1   1   5 75389.9 2002.76   4
  -1   1   5 78137.9 1981.12   7
  -1   1   4 16216.1 567.492   7
  -1   1   4 16998.9 594.333   1
  -1   1   4 16508.6 598.773   4
  -1   1   3 254794. 5682.91   1
  -1   1   3 254400. 5695.44   4
  -1   1   3 255700. 5635.07   7
  -1   1   2 329276. 7169.18   9
  -1   1   1 206117. 4454.99   3
   1   1   0 362192. 7843.03   1
   1   1   1 219986. 4866.39   1
   1   1   2 695255. 15049.7   1
   1   1   2 692483. 14981.5   7
   1   1   3 154263. 3614.99   1
   1   1   3 156232. 3563.28   7
   1   1   4 68420.3 1780.97   7
   1   1   5 2129.48 216.222   7
   1   1   6 36240.7 1217.60   7
   1   1   7 21389.3 914.061   7
   1   1   8 868.754 197.803   7
   1   1   8 909.967 168.261  28
   1   1   8 739.273 147.855  26
   1   1   8 705.017 135.788  25
   1   1   8 990.988 169.934  14
   1   1   8 847.827 163.929  23
   1   1   8 832.694 157.500  16
   1   1   9 28660.5 1047.85  14
   1   1   9 28276.1 1050.89  23
   1   1   9 27774.1 1062.25  28
   1   1   9 28994.9 1035.93  25
   1   1  10 3725.56 341.335  28
   1   1  10 3927.96 335.074  23
   1   1  10 3779.84 330.843  25
   1   1  10 3781.88 321.459  12
   1   1  11 4249.13 309.125  12
   1   1  11 4079.69 317.948  23
   1   1  12 9828.88 414.327  12
   1   1  12 10856.7 466.696  23
  -1   3  12 9960.88 399.882  23
  -1   3  11 1840.74 199.446  25
  -1   3  11 1447.88 177.722  23
  -1   3  10 16912.2 724.155  23
  -1   3  10 17105.6 727.679  25
  -1   3  10 17779.2 713.311  14
  -1   3   9 355.254 113.238  14
  -1   3   9 421.448 130.481  23
  -1   3   9 288.840 105.861  21
  -1   3   8 108820. 2714.76  14
  -1   3   8 102509. 2734.49  21
  -1   3   8 102849. 2729.50  23
   1   3  -8 102590. 2936.71   9
  -1   3   7 18851.3 759.872  23
   1   3  -7 18335.7 890.319   9
  -1   3   7 19731.0 833.558  11
   1   3  -6 16381.6 790.516   9
  -1   3   6 14836.5 774.948   1
   1   3  -5 3728.22 335.379   9
  -1   3   5 3607.26 340.554   1
  -1   3   4 18166.1 676.365   9
  -1   3   4 17415.7 775.056   1
   1   3  -4 17959.3 762.637   9
  -1   3   3 58065.9 1723.41   1
   1   3  -3 60810.0 1718.49   9
  -1   3   3 62172.2 1639.00   9
   1   3  -2 34525.0 1086.57   9
  -1   3   2 35168.8 1054.81   9
  -1   3   2 33891.2 1101.05   1
  -1   3   1 33584.1 1038.12   9
   1   3  -1 34813.9 1042.16   9
   1   3   0 5900.30 325.009   1
  -1   3   0 5250.96 326.504   9
   1   3   0 5891.05 315.031   9
   1   3   1 4878.39 318.515   1
   1   3   1 5096.94 285.565   9
  -1   3  -1 4556.44 312.832   9
  -1   3  -2 40662.3 1263.52   9
   1   3   2 40385.5 1270.60   1
   1   3   3 14268.5 667.058   1
  -1   3  -3 14441.2 663.520   9
   1   3   4 44804.9 1470.76   1
  -1   3  -4 43704.6 1440.03   9
  -1   3  -5 11886.4 653.377   9
   1   3   6 3970.24 327.199  11
  -1   3  -6 3330.23 349.632   9
   1   3   7 1882.29 248.791  11
  -1   3  -7 1765.56 265.383   9
   1   3   8 5991.95 397.905  23
   1   3   8 6050.89 404.035  21
   1   3   8 5529.33 390.906  14
   1   3   9 4500.09 338.215  23
   1   3   9 4745.45 351.126  14
   1   3   9 4450.65 345.358  25
   1   3  10 6360.90 388.717  25
   1   3  10 6513.61 381.174  14
   1   3  10 6088.60 366.398  23
   1   3  11 2946.58 206.376  23
  -1   5   9 3819.50 270.251  21
  -1   5   9 3654.87 258.129  25
  -1   5   8 747.855 150.421  21
  -1   5   7 4547.42 355.767  21
  -1   5   6 13953.5 674.022  21
  -1   5   5 11673.4 607.006  17
  -1   5   4 18278.7 808.441  17
   1   5  -4 18429.0 883.859   9
  -1   5   4 19284.9 901.540  11
   1   5  -3 59746.1 1858.56   9
  -1   5   3 57241.2 1761.27  17
   1   5  -2 4881.99 369.346  17
  -1   5   2 6718.96 444.379  17
   1   5  -1 17156.7 742.242  17
  -1   5   1 15726.4 729.438  17
   1   5   0 8276.71 498.275  17
  -1   5   0 8523.89 501.756  17
  -1   5   0 8434.60 543.189   9
  -1   5  -1 76530.0 2258.22   9
  -1   5  -1 78883.4 2136.24  17
   1   5   1 73748.9 2145.21  17
   1   5   2 39150.4 1235.58  17
  -1   5  -2 40572.9 1352.48   9
   1   5   3 28649.2 1082.82  17
   1   5   3 32094.4 1189.06  11
  -1   5  -3 28863.4 1186.52   9
   1   5   4 4008.52 404.857  11
   1   5   4 4466.74 360.068  17
   1   5   5 8014.42 475.074  17
   1   5   5 7427.16 543.061  11
   1   5   6 7092.70 521.555  11
   1   5   7 10968.2 549.906  21
   1   5   8 2856.23 241.465  21
   1   5   9 2258.14 176.587  21
   1   5   9 2180.08 176.703  25
  -1   7   4 6931.28 348.945  17
  -1   7   3 5375.06 327.826  17
  -1   7   2 6275.35 366.804  17
   1   7  -1 8830.11 422.865  17
  -1   7   1 8508.64 438.021  17
   1   7   0 94.3892 79.1696  17
  -1   7   0 62.7708 63.6722  17
   1   7   1 4075.66 289.413  17
  -1   7  -1 3694.55 247.923  17
   1   7   2 4372.04 293.335  17
   1   7   3 6645.22 349.853  17
  -2  -6   8 3420.24 222.477  19
  -2  -6   7 7608.52 408.276  18
  -2  -6   7 7536.58 390.641  19
  -2  -6   6 3393.03 294.541  18
  -2  -6   6 3816.89 286.065  19
  -2  -6   5 7654.69 431.451  19
  -2  -6   5 6755.45 448.600  18
  -2  -6   4 1365.27 184.214  19
  -2  -6   4 1028.71 185.030  18
  -2  -6   3 22631.8 956.602  18
  -2  -6   2 685.858 160.610  18
   2  -6  -1 7515.65 507.625  18
   2  -6   0 4354.25 381.246  18
   2  -6   1 13818.1 708.196  18
   2  -6   2 6894.46 475.642  18
   2  -6   3 16596.6 761.414  18
   2  -6   4 3712.86 322.558  18
   2  -6   5 8461.40 467.601  18
   2  -6   6 1296.76 164.107  18
   2  -6   6 1427.84 151.457  20
  -2  -4  11 973.127 142.533  19
  -2  -4  10 6127.37 410.619  19
  -2  -4  10 6521.36 387.450  18
  -2  -4   9 35706.3 1244.16  19
  -2  -4   9 35127.2 1199.64  18
  -2  -4   8 508.577 138.059  18
  -2  -4   8 419.414 127.067  13
  -2  -4   8 467.485 122.167  19
  -2  -4   7 1454.30 214.486  13
  -2  -4   7 954.984 182.361  18
  -2  -4   7 1574.61 220.620  19
  -2  -4   6 1172.57 192.482  19
  -2  -4   6 1181.34 190.696  18
  -2  -4   6 1169.87 214.241   8
  -2  -4   6 1281.61 206.613  13
  -2  -4   5 263.759 101.713  18
  -2  -4   5 461.487 142.633   8
  -2  -4   5 602.769 139.958  13
   2  -4  -4 2816.58 301.373   6
  -2  -4   4 2702.37 291.919   8
   2  -4  -3 26873.5 1031.81   6
  -2  -4   3 26600.8 1011.93   8
   2  -4  -2 13272.9 658.945   2
   2  -4  -2 12666.7 629.289   6
  -2  -4   2 13579.2 649.267   8
  -2  -4   2 13115.5 667.801   2
  -2  -4   1 32113.7 1088.26   8
   2  -4  -1 33122.0 1086.75   6
   2  -4  -1 29060.4 1101.31   2
  -2  -4   1 29391.2 1105.56   2
  -2  -4   0 15556.7 718.497   2
  -2  -4   0 15964.9 726.692   6
   2  -4   0 15646.6 738.729   2
  -2  -4   0 17099.0 703.981   8
   2  -4   1 64404.0 1827.75   8
  -2  -4  -1 65677.4 1863.52   2
  -2  -4  -1 62229.1 1882.57   6
   2  -4   1 60983.3 1882.27   2
  -2  -4  -2 5066.56 409.537   6
   2  -4   2 4515.69 379.666   2
   2  -4   3 6244.43 450.624   2
   2  -4   4 10903.8 604.746  18
   2  -4   4 10882.1 561.782  19
   2  -4   5 11787.8 606.242  19
   2  -4   5 10031.0 598.535  18
   2  -4   6 13720.9 688.523  19
   2  -4   6 14169.0 720.413  18
   2  -4   7 12267.0 656.320  18
   2  -4   7 13022.5 662.701  19
   2  -4   8 4965.92 375.902  19
   2  -4   8 5252.48 388.342  18
   2  -4   9 10909.4 527.459  19
   2  -4   9 10646.3 519.261  18
  -2  -2  13 4043.29 248.685  12
  -2  -2  12 291.553 97.1499  12
  -2  -2  11 10193.8 562.731  19
  -2  -2  10 14437.8 684.665  16
  -2  -2  10 12837.8 674.646  19
  -2  -2   9 14573.4 680.194  16
  -2  -2   9 13613.3 686.196  19
  -2  -2   8 17431.0 805.964   7
  -2  -2   7 56775.0 1689.90   7
  -2  -2   6 107480. 2799.51   8
  -2  -2   6 111781. 2768.98   7
  -2  -2   5 60376.6 1585.88   7
  -2  -2   5 58004.2 1639.24   8
  -2  -2   4 133419. 3048.29   7
  -2  -2   4 127434. 3143.75   8
  -2  -2   3 33517.1 989.668   8
  -2  -2   3 33140.4 871.670   6
  -2  -2   2 56323.5 1493.96   2
  -2  -2   2 58480.6 1425.65   6
  -2  -2   1 159032. 3435.91   6
   2  -2  -1 154867. 3352.82   8
  -2  -2   1 153038. 3452.14   2
  -2  -2   1 145148. 3233.59   3
  -2  -2   0 101334. 2429.40   6
  -2  -2   0 101811. 2405.53   2
   2  -2   0 101512. 2377.41   8
  -2  -2  -1 42016.2 1093.47   2
  -2  -2  -1 40646.9 1146.42   6
   2  -2   1 41023.6 1124.79   2
   2  -2   1 40108.3 1115.80   8
   2  -2   2 43463.7 1089.52   7
   2  -2   2 40517.3 1182.57   8
  -2  -2  -2 41547.9 1204.82   6
   2  -2   2 41651.1 1158.80   2
   2  -2   3 104050. 2464.37   7
  -2  -2  -3 100548. 2558.22   6
   2  -2   3 100048. 2557.01   8
   2  -2   3 103053. 2491.00   2
  -2  -2  -4 22630.8 831.816   6
   2  -2   4 21710.2 771.826   7
   2  -2   5 21760.6 826.563   7
  -2  -2  -5 20966.9 836.171   6
   2  -2   6 40296.9 1348.47   7
   2  -2   7 11300.4 555.512  23
   2  -2   7 11976.8 665.516   7
   2  -2   7 11364.3 609.044  19
   2  -2   7 12108.3 623.716  18
   2  -2   8 9908.65 579.723  18
   2  -2   8 10664.2 604.565  19
   2  -2   8 10539.5 563.351  28
   2  -2   8 10764.9 555.627  23
   2  -2   8 10424.9 638.142   7
   2  -2   9 15620.6 682.042  23
   2  -2   9 14763.0 687.392  28
   2  -2   9 15259.0 716.590  12
   2  -2   9 14944.9 736.017  19
   2  -2   9 14466.6 713.089  18
   2  -2  10 1246.89 186.837  12
   2  -2  10 1315.87 181.305  28
   2  -2  11 1245.55 156.691  12
   2  -2  11 931.768 129.357  28
  -2   0  13 325.552 90.0854  12
  -2   0  13 422.600 100.005  23
  -2   0  12 9151.03 489.355  23
  -2   0  12 8430.64 468.997  28
  -2   0  11 1911.56 235.861  23
  -2   0  11 1869.20 237.753  16
  -2   0  11 1872.14 232.648  28
  -2   0  10 4526.98 355.130  28
  -2   0  10 4026.28 352.962  16
  -2   0  10 4358.85 421.827   7
  -2   0  10 4314.81 347.247  23
  -2   0   9 1819.01 258.173   7
  -2   0   9 2272.28 235.357  25
  -2   0   9 2692.22 259.773  23
  -2   0   9 1962.55 223.857  28
  -2   0   9 2503.42 256.348  16
  -2   0   8 69405.4 2088.42   7
  -2   0   8 72678.0 2049.80   4
  -2   0   7 4103.22 318.025   4
  -2   0   7 4212.12 338.500   7
  -2   0   6 4117.75 286.996   4
  -2   0   6 4041.05 297.941   7
  -2   0   5 110950. 2656.85   4
  -2   0   5 108929. 2672.53   7
  -2   0   4 960898. 21076.5   3
  -2   0   4 978056. 20948.0   8
  -2   0   4 966332. 21063.8   7
  -2   0   4 990734. 21057.7   4
  -2   0   4 999999. 20990.9   1
  -2   0   3 110711. 2501.36   3
  -2   0   3 106279. 2412.78   1
  -2   0   2 18877.2 508.583   3
  -2   0   1 89901.4 2006.26   5
  -2   0   0 40579.8 948.556   6
  -2   0  -1 16635.4 443.011   6
  -2   0  -2 203165. 4457.48   6
  -2   0  -3 75453.3 1756.44   6
   2   0   3 72422.7 1876.57   7
   2   0   3 77069.5 1774.23  10
   2   0   4 6364.72 357.405   7
   2   0   5 17368.9 714.024   7
   2   0   6 10618.3 579.828   7
   2   0   7 10191.7 609.330   7
   2   0   8 8012.25 465.715  25
   2   0   8 8325.23 501.410  28
   2   0   8 9527.19 616.175   7
   2   0   8 7762.70 468.865  14
   2   0   8 8159.86 497.730  26
   2   0   8 8825.64 501.802  23
   2   0   9 12860.2 659.653  28
   2   0   9 13926.1 664.998  23
   2   0   9 12915.1 664.904  26
   2   0  10 1548.31 217.958  28
   2   0  10 1373.47 205.561  23
   2   0  10 1433.48 204.247  12
   2   0  11 1049.61 170.028  28
   2   0  11 962.594 156.987  23
   2   0  11 1083.39 165.453  12
   2   0  12 15922.3 568.110  12
  -2   2  13 3617.48 236.986  23
  -2   2  12 78.3802 77.1320  23
  -2   2  11 9158.58 520.211  23
  -2   2  11 9239.09 505.194  25
  -2   2  10 14206.3 660.408  25
  -2   2  10 13876.1 650.164  14
  -2   2  10 13031.5 657.915  23
  -2   2   9 14586.3 666.575  25
  -2   2   9 15120.6 667.186  14
  -2   2   9 14055.6 677.367  23
  -2   2   8 16430.7 731.460  28
  -2   2   8 18853.8 832.733   7
  -2   2   7 60865.1 1788.34   7
  -2   2   6 111259. 2959.69   1
  -2   2   6 118309. 2895.57   7
  -2   2   5 65328.9 1672.67   7
  -2   2   5 59654.3 1758.01   1
  -2   2   4 126529. 3042.02   1
  -2   2   4 130205. 2967.97   9
  -2   2   3 33599.6 962.732   9
  -2   2   2 59075.2 1500.06   9
   2   2  -2 58628.3 1491.59   9
  -2   2   1 156526. 3506.97   9
  -2   2   1 149851. 3298.78   3
   2   2  -1 160564. 3438.47   1
   2   2  -1 150568. 3454.86   9
  -2   2   0 103711. 2452.49   9
   2   2   0 101502. 2426.16   1
   2   2   1 41488.0 1156.72   1
  -2   2  -1 41077.7 1153.07   9
  -2   2  -2 41770.5 1217.56   9
   2   2   2 42931.7 1238.66   1
   2   2   2 42837.6 1100.66   7
   2   2   3 100543. 2637.67   1
  -2   2  -3 103984. 2614.14   9
   2   2   3 106323. 2508.89   7
   2   2   4 23726.4 806.512   7
  -2   2  -4 22002.6 849.899   9
  -2   2  -5 21437.3 874.201   9
   2   2   5 22134.7 837.219   7
   2   2   6 43283.4 1426.11   7
  -2   2  -6 44370.1 1469.44   9
   2   2   7 11724.2 579.029  14
   2   2   7 11973.1 608.525  28
   2   2   7 12327.6 676.737   7
  -2   2  -7 12493.4 683.001   9
   2   2   7 11067.9 563.672  23
   2   2   8 10215.6 555.178  14
  -2   2  -8 11868.0 668.386   9
   2   2   8 9500.11 539.797  23
   2   2   8 9632.57 533.199  25
   2   2   8 10420.4 582.873  28
   2   2   8 11018.8 649.495   7
   2   2   9 15171.8 689.338  14
   2   2   9 14100.3 666.579  23
   2   2   9 14143.7 700.645  28
   2   2   9 14573.7 671.842  25
   2   2  10 1212.01 173.438  25
   2   2  10 1040.04 169.187  14
   2   2  10 1234.91 185.584  23
   2   2  11 988.685 142.277  23
  -2   4  11 768.071 113.103  21
  -2   4  11 799.912 122.230  25
  -2   4  10 6338.68 380.823  21
  -2   4  10 6254.77 378.025  25
  -2   4   9 34676.3 1172.73  21
  -2   4   8 449.689 138.673  21
   2   4  -7 1607.95 263.125   9
  -2   4   7 1066.51 224.437  11
  -2   4   7 1567.51 214.959  21
   2   4  -6 1165.06 228.653   9
  -2   4   6 773.933 210.238  11
   2   4  -5 409.587 136.163   9
  -2   4   5 289.825 151.275  11
  -2   4   5 673.389 131.714  17
   2   4  -4 2922.66 310.496   9
  -2   4   4 2626.68 301.269   1
  -2   4   3 26656.2 974.544   9
  -2   4   3 26001.5 1035.90   1
   2   4  -3 25910.5 1000.48   9
  -2   4   2 12739.0 647.177   1
  -2   4   2 13068.3 627.873   9
   2   4  -2 13603.9 632.461   9
  -2   4   1 29529.3 1065.25   9
  -2   4   0 15612.6 715.166   9
   2   4   1 55807.0 1717.14   1
  -2   4  -1 60329.6 1782.98   9
  -2   4  -2 5749.51 436.615   9
   2   4   2 5552.77 418.722   1
   2   4   3 6453.74 479.652   1
  -2   4  -3 6244.62 469.058   9
   2   4   4 10677.3 593.498  11
   2   4   4 10233.9 528.453  17
  -2   4  -4 10420.5 640.177   9
   2   4   5 11797.3 650.866  11
  -2   4  -5 11545.0 692.400   9
   2   4   6 14473.7 736.664  11
   2   4   7 11556.0 643.916  11
   2   4   8 5030.79 348.402  21
   2   4   8 5096.86 342.401  14
   2   4   9 10381.8 451.589  21
   2   4   9 10498.4 463.647  14
   2   4   9 9845.70 473.129  25
   2   4  10 2343.27 180.307  25
  -2   6   8 3407.19 228.597  21
  -2   6   7 7745.21 398.362  21
  -2   6   6 3139.14 264.297  17
  -2   6   6 3440.70 273.503  21
  -2   6   5 7243.47 415.915  21
  -2   6   5 6647.48 424.882  17
  -2   6   4 841.574 166.827  17
  -2   6   4 770.853 141.694  21
  -2   6   3 21708.4 898.451  17
  -2   6   2 942.622 180.037  17
   2   6  -2 806.370 151.449  17
   2   6  -1 8656.26 510.297  17
  -2   6   1 7822.08 496.073  17
  -2   6   0 5085.05 381.571  17
   2   6   0 4397.98 364.691  17
  -2   6  -1 14280.3 651.407  17
   2   6   1 12660.5 653.275  17
   2   6   2 6336.52 435.145  17
   2   6   3 16219.4 721.024  17
   2   6   4 3627.60 298.816  17
   2   6   5 8692.14 443.702  21
   2   6   5 8030.59 407.837  17
   2   6   6 1359.01 160.826  21
  -3  -7   4 1720.85 179.622  18
  -3  -7   3 5392.66 336.920  18
   3  -7  -3 5943.86 329.618  18
   3  -7  -2 1025.75 142.785  18
  -3  -7   2 1026.93 157.378  18
  -3  -7   1 4447.63 320.645  18
   3  -7  -1 5069.61 318.893  18
   3  -7   0 4072.57 286.906  18
  -3  -7   0 3791.84 294.862  18
   3  -7   1 18349.3 672.354  18
  -3  -7  -1 17712.0 693.436  18
  -3  -7  -2 742.992 128.605  18
   3  -7   2 670.359 109.896  18
   3  -7   3 1840.34 164.900  20
  -3  -5  10 6855.59 369.349  19
  -3  -5   9 16337.0 688.509  19
  -3  -5   9 15971.5 644.041  18
  -3  -5   8 6214.69 424.156  19
  -3  -5   8 7003.17 434.682  18
  -3  -5   7 36922.3 1267.84  19
  -3  -5   7 36349.9 1268.06  18
  -3  -5   6 382.081 118.577  19
  -3  -5   6 453.320 133.222  18
  -3  -5   5 14525.3 736.077  18
  -3  -5   4 6475.79 489.711   8
  -3  -5   4 7260.30 499.692  18
  -3  -5   4 7596.03 487.869  22
  -3  -5   3 5830.19 433.035  22
  -3  -5   3 5658.09 443.647  18
  -3  -5   3 6308.00 466.421   8
  -3  -5   2 1217.53 203.017   8
  -3  -5   2 1239.23 212.202  22
  -3  -5   1 18040.2 836.086  22
   3  -5   0 318.882 114.528  18
  -3  -5   0 266.145 103.521  22
   3  -5   1 13691.9 714.615  18
  -3  -5  -1 13428.2 702.774  22
   3  -5   2 1059.54 197.450  18
   3  -5   3 1485.26 229.437  18
   3  -5   4 4782.21 399.125  18
   3  -5   5 1544.82 199.649  19
   3  -5   5 1063.47 191.761  18
   3  -5   6 9922.35 504.094  19
   3  -5   6 8879.83 522.659  18
   3  -5   7 558.184 121.578  18
   3  -5   7 593.756 116.415  19
   3  -5   8 2510.40 189.310  19
   3  -5   8 2559.50 209.781  18
  -3  -3  12 3394.04 264.879  19
  -3  -3  12 3622.49 246.441  12
  -3  -3  11 9581.92 530.880  19
  -3  -3  10 3510.83 329.400  19
  -3  -3   9 5408.43 416.756  19
  -3  -3   8 43575.0 1360.38  13
  -3  -3   8 39534.1 1367.55  19
  -3  -3   7 4917.67 401.782   8
  -3  -3   6 53229.1 1654.67   8
  -3  -3   5 12089.4 602.141   8
  -3  -3   4 27599.3 982.878   8
  -3  -3   3 11135.7 535.781   8
  -3  -3   2 58141.1 1591.27   8
  -3  -3   2 56231.3 1539.17   6
  -3  -3   2 54750.9 1592.78   2
  -3  -3   1 18724.9 701.953   6
  -3  -3   1 18115.8 699.557   2
   3  -3  -1 18493.6 629.012   8
   3  -3   0 144562. 3404.82   8
  -3  -3   0 139376. 3479.53   6
  -3  -3   0 145319. 3448.79   2
   3  -3   1 19806.3 753.007   8
  -3  -3  -1 21636.2 742.343   2
  -3  -3  -1 19647.6 786.613   6
   3  -3   1 20138.8 770.499   2
  -3  -3  -2 13333.4 642.231   6
   3  -3   2 14707.5 630.450   2
  -3  -3  -3 30329.5 1110.80   6
   3  -3   3 31575.4 1050.06   2
   3  -3   3 29611.7 1045.30  10
  -3  -3  -4 2145.87 261.205   6
   3  -3   5 149.781 81.9598  18
   3  -3   5-90.7937 72.3911  19
   3  -3   6 32456.7 1165.64  19
   3  -3   6 31238.5 1168.53  18
   3  -3   7 18735.1 842.270  19
   3  -3   7 19175.8 856.605  18
   3  -3   8 1502.90 201.078  28
   3  -3   8 1730.00 212.370  12
   3  -3   8 1456.74 221.870  19
   3  -3   8 1572.42 223.930  18
   3  -3   9 4359.54 309.773  28
   3  -3   9 5174.41 376.955  19
   3  -3   9 4100.61 336.097  18
   3  -3   9 4761.12 319.112  12
   3  -3  10 6377.67 319.378  12
  -3  -1  13 1084.40 139.649  23
  -3  -1  13 800.806 138.465  12
  -3  -1  12 13388.5 656.162  16
  -3  -1  12 14625.0 621.130  23
  -3  -1  11 9804.04 515.077  23
  -3  -1  11 8486.82 506.893  19
  -3  -1  11 8755.46 535.692  16
  -3  -1  10 5645.51 410.252  16
  -3  -1  10 5755.46 402.546  19
  -3  -1  10 4638.19 346.550  23
  -3  -1   9 7662.17 536.065   7
  -3  -1   9 8992.70 499.241  16
  -3  -1   8 33514.2 1202.13   7
  -3  -1   7 22718.8 867.827   7
  -3  -1   7 22090.4 826.881   4
  -3  -1   6 74420.4 1886.33   8
  -3  -1   6 72678.8 1923.07   4
  -3  -1   6 73025.1 1950.08   7
  -3  -1   5 63163.1 1645.05   7
  -3  -1   5 62432.9 1596.57   8
  -3  -1   4 251927. 5675.16   7
  -3  -1   4 261748. 5700.48   3
  -3  -1   4 250388. 5672.92   8
  -3  -1   3 52315.7 1262.32   5
  -3  -1   3 51486.8 1279.67   3
  -3  -1   2 52009.1 1270.60   6
  -3  -1   1 75616.8 1785.45   6
  -3  -1   0 56232.8 1298.19   2
  -3  -1   0 54343.7 1368.73   6
  -3  -1  -1 104908. 2529.44   6
  -3  -1  -1 109678. 2401.43   2
   3  -1   2 622.340 84.7734  10
   3  -1   2 570.048 66.5053   2
  -3  -1  -2 457.083 88.3850   6
   3  -1   2 558.897 89.6680   7
  -3  -1  -2 687.337 47.5534   2
   3  -1   3 18255.8 669.119   7
  -3  -1  -3 19182.2 653.466   6
   3  -1   3 19380.9 615.807  10
  -3  -1  -4 37327.7 1075.93   6
   3  -1   4 33490.1 1105.89   7
   3  -1   5 60406.2 1768.84   7
   3  -1   6 18948.5 844.193   7
   3  -1   7 17193.4 755.663  28
   3  -1   7 17712.9 741.492  23
   3  -1   7 17210.0 751.060  26
   3  -1   7 18568.4 799.780  19
   3  -1   7 18934.6 807.701  18
   3  -1   7 17924.6 866.262   7
   3  -1   8 3368.24 319.982  28
   3  -1   8 3578.02 317.839  23
   3  -1   8 3045.39 306.849  26
   3  -1   8 3444.18 329.571  18
   3  -1   8 3530.10 327.285  12
   3  -1   8 3223.24 319.853  19
   3  -1   8 3251.96 364.415   7
   3  -1   9 13489.4 652.771  23
   3  -1   9 13618.3 666.724  28
   3  -1   9 13212.1 668.707  12
   3  -1  10 7334.27 432.802  23
   3  -1  10 7520.14 447.637  28
   3  -1  10 6962.24 444.019  12
   3  -1  11 5622.62 340.586  12
   3  -1  11 5875.02 336.637  28
  -3   1  13 873.994 130.942  12
  -3   1  13 1135.48 156.551  23
  -3   1  12 12767.0 616.026  23
  -3   1  11 8089.07 484.518  25
  -3   1  11 8815.62 516.969  23
  -3   1  11 8499.99 498.841  16
  -3   1  10 5131.12 374.919  25
  -3   1  10 5262.49 391.944  28
  -3   1  10 5982.75 407.718  16
  -3   1  10 5321.04 396.442  23
  -3   1   9 8375.18 482.924  28
  -3   1   9 9260.16 483.330  14
  -3   1   9 8138.90 474.995  23
  -3   1   9 8962.34 475.509  25
  -3   1   9 9106.88 579.832   7
  -3   1   8 36645.2 1278.14   7
  -3   1   7 21052.3 862.981   4
  -3   1   7 23448.7 877.914   7
  -3   1   6 71283.1 1979.16   4
  -3   1   6 73841.7 1963.00   7
  -3   1   6 75811.7 1948.23   1
  -3   1   5 63654.4 1719.60   4
  -3   1   5 64216.0 1688.73   7
  -3   1   5 66231.7 1689.27   1
  -3   1   4 257035. 5769.75   4
  -3   1   4 254841. 5727.67   9
  -3   1   4 263183. 5747.03   3
  -3   1   4 255344. 5726.06   7
  -3   1   4 253304. 5735.74   1
  -3   1   3 54145.4 1348.06   4
  -3   1   3 52693.8 1308.67   3
  -3   1   2 56313.8 1349.04   4
  -3   1   1 84426.4 1891.17   4
  -3   1   0 57640.7 1394.46   9
  -3   1  -1 110722. 2563.58   9
   3   1   1 110689. 2578.80  10
   3   1   2 623.622 90.1930  10
   3   1   2 891.315 112.496   7
   3   1   3 19317.7 694.526   7
   3   1   3 20527.2 659.829  10
   3   1   4 34505.0 1099.98   7
   3   1   5 63449.8 1830.95   7
   3   1   6 20063.6 872.357   7
   3   1   7 17735.9 753.343  26
   3   1   7 17937.8 742.356  14
   3   1   7 17674.8 746.383  23
   3   1   7 18111.4 861.189   7
   3   1   7 17306.0 714.555  25
   3   1   7 16959.8 755.734  28
   3   1   8 3512.64 322.771  28
   3   1   8 3462.58 317.977  23
   3   1   8 3664.66 331.086  26
   3   1   8 3487.43 311.589  12
   3   1   8 3609.29 318.859  14
   3   1   8 3698.94 312.521  25
   3   1   8 3787.14 391.855   7
   3   1   9 13590.8 636.465  25
   3   1   9 13870.1 680.714  28
   3   1   9 13453.3 649.796  14
   3   1   9 13281.7 649.613  23
   3   1   9 12704.2 632.280  12
   3   1  10 6406.81 395.840  12
   3   1  10 6893.53 439.814  28
   3   1  10 6703.78 417.553  23
   3   1  11 5426.63 323.867  23
   3   1  11 5036.90 290.248  12
  -3   3  12 3480.03 261.046  23
  -3   3  12 3355.40 250.930  25
  -3   3  11 9752.91 501.154  25
  -3   3  11 9406.24 506.135  23
  -3   3  11 10103.7 486.892  21
  -3   3  10 3719.09 315.940  25
  -3   3  10 3489.08 305.242  21
  -3   3  10 3653.01 321.628  23
  -3   3   9 5447.26 394.439  23
  -3   3   9 5244.40 391.542  21
   3   3  -8 39561.0 1443.55   9
  -3   3   8 38905.0 1279.58  21
  -3   3   8 39095.0 1275.74  23
   3   3  -7 5837.96 457.788   9
   3   3  -6 54057.9 1693.75   9
  -3   3   6 52998.7 1714.82   1
  -3   3   5 12238.8 574.798   9
   3   3  -5 12199.6 619.225   9
  -3   3   5 12274.7 637.500   1
  -3   3   4 26535.6 997.754   1
  -3   3   4 28592.0 959.043   9
   3   3  -4 28630.7 989.568   9
   3   3  -3 12131.8 543.217   9
  -3   3   3 12179.9 547.669   9
   3   3  -2 55965.7 1519.43   9
  -3   3   2 56139.8 1571.24   9
   3   3  -1 19815.6 661.800   1
  -3   3   1 17379.9 696.602   9
   3   3   0 151007. 3510.34   1
  -3   3   0 141128. 3539.61   9
   3   3   1 20529.2 782.466   1
  -3   3  -1 20147.3 786.197   9
   3   3   2 16198.3 698.228   1
  -3   3  -2 13115.0 641.424   9
  -3   3  -3 30091.0 1106.17   9
  -3   3  -4 1460.28 221.407   9
  -3   3  -5 146.022 96.7681   9
   3   3   5 171.087 92.0989  11
  -3   3  -6 34785.2 1349.87   9
   3   3   6 38288.3 1267.60  11
   3   3   7 22518.9 916.585  11
   3   3   8 1297.79 194.546  25
   3   3   8 1767.22 223.887  14
   3   3   9 4517.99 321.927  25
   3   3   9 4538.32 325.240  14
   3   3  10 5953.71 328.322  25
  -3   5  10 6958.66 333.206  25
  -3   5  10 6590.70 345.961  21
  -3   5   9 15329.2 641.572  21
  -3   5   8 5914.21 397.264  21
  -3   5   7 35825.6 1218.62  21
  -3   5   6 360.693 119.624  21
  -3   5   6 461.314 125.408  17
  -3   5   5 15445.2 695.683  21
  -3   5   5 14297.4 700.248  17
  -3   5   4 6426.67 445.115  17
  -3   5   3 5406.96 410.686  17
   3   5  -3 6638.59 418.713  17
  -3   5   2 1055.16 183.488  17
  -3   5   2 1461.53 229.083   9
  -3   5   1 18179.1 856.141   9
  -3   5   1 17568.7 779.263  17
  -3   5   0 192.669 120.893   9
  -3   5   0 471.126 126.739  17
  -3   5  -1 12816.8 732.607   9
   3   5   1 14684.5 704.739  11
  -3   5  -2 1215.53 230.979   9
   3   5   2 1438.06 227.707  11
   3   5   2 1022.81 176.252  17
   3   5   3 1849.62 261.088  11
   3   5   3 1220.03 201.415  17
   3   5   4 5134.94 374.805  17
   3   5   4 4257.98 389.066  11
   3   5   5 1073.55 214.853  11
   3   5   6 6200.82 461.145  11
   3   5   7 769.341 116.551  14
   3   5   7 445.866 106.497  21
   3   5   8 2164.80 179.141  25
   3   5   8 2117.29 174.236  21
  -3   7   4 1915.21 186.551  17
  -3   7   3 5561.88 336.807  17
   3   7  -2 803.109 123.260  17
  -3   7   2 976.899 146.193  17
  -3   7   1 4957.01 308.419  17
   3   7  -1 4479.93 293.482  17
  -3   7   0 3904.71 256.010  17
   3   7   0 4226.29 286.827  17
   3   7   1 17470.3 655.660  17
   3   7   2 667.787 118.672  17
  -4  -6   8 3945.91 265.850  19
  -4  -6   8 4403.53 263.630  18
  -4  -6   7 12758.8 560.772  18
  -4  -6   7 12725.4 561.968  19
  -4  -6   6 1021.57 171.999  18
  -4  -6   6 799.202 142.105  19
  -4  -6   5 469.519 133.055  18
  -4  -6   5 511.463 120.045  19
  -4  -6   4 148.368 98.1500  18
  -4  -6   3 109.761 96.6454  18
   4  -6  -3 76.3416 91.0706  18
  -4  -6   2 5294.33 421.431  18
   4  -6  -2 5648.65 422.199  18
   4  -6  -1 6388.36 452.330  18
   4  -6   0 7500.09 490.316  18
   4  -6   1 465.868 140.917  18
   4  -6   2 1575.59 213.881  18
   4  -6   3 540.884 136.881  18
   4  -6   4 2806.37 255.887  18
   4  -6   5 276.974 89.2687  18
   4  -6   5 346.035 88.6537  20
  -4  -4  12 950.567 124.395  19
  -4  -4  11 9324.36 487.287  19
  -4  -4  10 25879.1 985.192  19
  -4  -4   9 4673.51 374.037  13
  -4  -4   9 4728.20 383.490  19
  -4  -4   8 25932.3 977.741  18
  -4  -4   8 23948.9 980.975  13
  -4  -4   8 23706.9 979.861  19
  -4  -4   7 33388.6 1277.60   8
  -4  -4   7 31111.4 1188.58  13
  -4  -4   6 19833.6 908.220   8
  -4  -4   6 20206.8 841.914  18
  -4  -4   6 19540.9 852.865  13
  -4  -4   5 8350.56 503.575  13
  -4  -4   5 8669.49 547.888   8
  -4  -4   4 52569.0 1665.83   8
  -4  -4   3 21351.8 891.996   8
  -4  -4   2 14829.8 703.628   8
  -4  -4   1 1371.14 192.207   8
  -4  -4   1 1512.21 210.349   2
  -4  -4   1 1176.15 191.344   6
   4  -4  -1 1387.01 209.302   2
   4  -4   0 3171.36 304.480   2
  -4  -4   0 2765.01 291.471   6
  -4  -4  -1 15571.8 770.826   6
   4  -4   1 16346.1 763.831   2
   4  -4   2 13885.8 699.298   2
   4  -4   3 20320.0 872.813  18
   4  -4   4 3893.45 321.017  19
   4  -4   4 3709.43 344.519  18
   4  -4   5 5906.89 420.416  19
   4  -4   5 5125.47 417.109  18
   4  -4   6 3818.84 337.207  19
   4  -4   6 3404.86 330.529  18
   4  -4   7 7143.00 450.671  19
   4  -4   7 7350.81 470.741  18
   4  -4   8 461.084 114.507  19
   4  -4   8 486.696 123.776  18
  -4  -2  12 5662.02 394.814  16
  -4  -2  12 5207.98 365.151  19
  -4  -2  11 6823.38 455.818  19
  -4  -2  11 7563.24 476.209  16
  -4  -2  10 3054.46 300.985  19
  -4  -2  10 2769.79 281.730  16
  -4  -2   9 27020.8 975.675  16
  -4  -2   9 25440.1 976.298  19
  -4  -2   8 2560.15 269.771   8
  -4  -2   7 23802.0 897.960   8
  -4  -2   6 72027.9 1951.24   8
  -4  -2   5 18326.8 697.947   8
  -4  -2   4 12587.3 534.835   8
  -4  -2   4 13092.6 471.129   5
  -4  -2   4 13388.1 475.880   3
  -4  -2   3 91581.5 2250.75   6
  -4  -2   3 93805.0 2165.36   3
  -4  -2   2 58212.1 1507.49   6
  -4  -2   2 57511.3 1367.80   3
  -4  -2   1 18528.9 612.379   2
  -4  -2   1 18257.9 637.032   6
  -4  -2   0 1029.77 139.089   6
  -4  -2   0 2146.95 158.398   2
  -4  -2  -1 49777.9 1237.08   2
   4  -2   1 47389.8 1289.75   2
  -4  -2  -1 46203.2 1356.84   6
   4  -2   2 80228.5 1969.25   7
  -4  -2  -2 76209.8 2054.72   6
   4  -2   2 79749.1 1947.14   2
   4  -2   2 73767.1 1996.24  10
  -4  -2  -3 44029.6 1336.23   6
   4  -2   3 42033.5 1263.84  10
   4  -2   3 43283.5 1270.97   7
  -4  -2  -4 4204.23 334.350   6
   4  -2   4 4236.83 321.386   7
   4  -2   5 5443.95 404.032   7
   4  -2   6 2681.39 266.962  23
   4  -2   6 2712.48 280.972  19
   4  -2   6 2675.88 267.415  12
   4  -2   6 2947.39 296.906  18
   4  -2   6 2880.67 309.381   7
   4  -2   7 5171.47 377.517  26
   4  -2   7 4958.03 370.288  23
   4  -2   7 5107.91 390.538  12
   4  -2   7 5260.87 414.501  19
   4  -2   7 4430.61 381.425  18
   4  -2   7 5382.28 449.121   7
   4  -2   8 13270.7 659.007  28
   4  -2   8 13551.6 649.683  26
   4  -2   8 13163.0 657.300  12
   4  -2   8 14200.0 708.614  19
   4  -2   8 13432.8 687.369  18
   4  -2   9 8882.41 497.671  12
   4  -2   9 8644.01 485.558  28
   4  -2  10 8775.15 436.102  12
   4  -2  10 8511.84 425.707  28
  -4   0  14 5325.67 277.570  23
  -4   0  14 4736.37 282.330  12
  -4   0  13 2345.03 224.757  23
  -4   0  12 17082.9 758.436  16
  -4   0  12 16895.7 729.193  23
  -4   0  11 10048.5 566.539  16
  -4   0  11 9365.51 530.789  23
  -4   0  10 75653.3 2071.65  23
  -4   0  10 73208.5 2093.27  16
  -4   0   9 17860.0 828.982   4
  -4   0   9 19101.9 876.297   7
  -4   0   8 235104. 5686.26   4
  -4   0   8 244441. 5722.13   7
  -4   0   7 347.949 104.584   4
  -4   0   7 509.439 122.342   7
  -4   0   6 100856. 2522.59   7
  -4   0   6 101758. 2545.57   3
  -4   0   6 98839.2 2511.11   4
  -4   0   5 1689.61 162.395   4
  -4   0   5 2184.99 194.872   3
  -4   0   5 1936.02 175.200   7
  -4   0   5 1842.00 129.078   1
  -4   0   4 141555. 3265.99   3
  -4   0   3 134817. 3057.85   3
  -4   0   2 78736.4 1856.49   5
  -4   0   1 66145.6 1580.55   5
  -4   0   0 5423.16 239.856   6
  -4   0  -1 3036.16 172.923   6
   4   0   1 2725.58 175.503  10
  -4   0  -2 26610.0 754.663   6
   4   0   2 26923.4 797.658  10
   4   0   3 4680.79 260.792  10
   4   0   3 3851.93 282.303   7
   4   0   4 62078.7 1765.24   7
   4   0   5 4856.21 375.652   7
   4   0   6 5479.81 431.211   7
   4   0   7 8077.51 492.128  26
   4   0   7 8199.56 456.175  25
   4   0   7 7945.41 490.672  12
   4   0   7 8468.06 578.592   7
   4   0   7 8469.76 472.996  14
   4   0   7 7971.74 476.848  23
   4   0   7 7619.52 482.455  28
   4   0   8 7756.56 496.471  26
   4   0   8 7418.62 483.372  12
   4   0   8 7327.14 455.595  14
   4   0   8 7432.11 485.403  28
   4   0   8 7654.71 478.590  23
   4   0   9 6375.75 440.429  28
   4   0   9 5907.92 417.842  23
   4   0   9 5919.25 426.895  26
   4   0  10 10457.1 521.350  23
   4   0  10 10245.8 522.311  12
   4   0  10 10893.2 542.026  28
   4   0  11 1297.39 147.336  12
   4   0  11 1121.65 142.518  28
  -4   2  13 1787.51 193.509  23
  -4   2  12 5044.25 349.237  25
  -4   2  12 5118.88 370.410  23
  -4   2  11 6809.27 453.322  23
  -4   2  11 6853.06 434.681  25
  -4   2  10 2545.16 271.669  21
  -4   2  10 3050.29 283.256  25
  -4   2  10 3126.32 278.339  14
  -4   2  10 3224.66 305.444  23
  -4   2   9 24972.3 907.475  25
  -4   2   9 24197.9 934.134  23
  -4   2   9 25552.6 922.028  21
  -4   2   8 7198.56 481.838   1
  -4   2   7 24458.7 956.067   1
  -4   2   6 74561.1 2053.17   1
  -4   2   5 17994.8 674.142   9
  -4   2   5 17634.5 697.383   1
  -4   2   4 12407.2 522.478   9
  -4   2   4 13969.6 485.831   3
  -4   2   3 91584.2 2345.98   9
  -4   2   3 98496.9 2231.78   3
  -4   2   2 58814.1 1563.93   9
   4   2  -2 59576.6 1474.14   9
  -4   2   2 60968.6 1420.68   3
  -4   2   1 19094.9 664.360   9
   4   2  -1 21051.8 633.028   1
  -4   2   0 1140.52 135.634   9
  -4   2  -1 48929.6 1369.30   9
  -4   2  -2 79277.8 2122.76   9
   4   2   2 83805.5 2058.62   7
  -4   2  -3 43081.2 1334.44   9
   4   2   3 44409.5 1294.88   7
   4   2   4 3984.44 312.446   7
  -4   2  -4 4528.92 347.864   9
  -4   2  -5 5735.67 422.748   9
   4   2   5 5635.99 412.312   7
   4   2   6 2183.94 244.038  28
   4   2   6 2738.71 263.512  23
   4   2   6 2710.36 296.997   7
  -4   2  -6 2686.81 294.206   9
   4   2   7 4992.75 361.420  25
   4   2   7 4483.09 349.117  23
   4   2   7 4547.32 358.808  14
   4   2   7 5478.35 403.129  28
   4   2   7 5403.68 383.124  26
   4   2   7 4830.49 429.487   7
   4   2   8 12616.0 621.071  25
   4   2   8 15084.0 675.080  26
   4   2   8 13342.3 636.766  23
   4   2   8 13300.3 652.092  14
   4   2   8 14600.5 696.597  28
   4   2   9 8629.40 465.104  23
   4   2   9 8220.04 470.554  14
   4   2   9 8038.60 452.928  25
   4   2  10 7518.99 382.506  23
  -4   4  12 1074.34 122.002  25
  -4   4  11 8531.40 422.724  23
  -4   4  11 9193.63 433.699  25
  -4   4  11 9069.50 445.797  21
  -4   4  10 25765.8 925.268  23
  -4   4  10 26454.1 959.475  21
  -4   4  10 27133.7 932.357  25
  -4   4   9 5583.92 383.586  23
  -4   4   9 5306.09 392.697  21
  -4   4   8 25668.7 936.471  23
  -4   4   8 23324.5 944.268  21
  -4   4   7 31331.6 1126.64  21
   4   4  -7 32866.3 1269.96   9
   4   4  -6 20684.5 928.112   9
  -4   4   6 19686.3 803.658  21
  -4   4   6 19939.1 802.089  17
   4   4  -5 8820.81 548.677   9
  -4   4   5 8559.40 520.578   9
  -4   4   4 50080.1 1571.73   9
  -4   4   4 48058.1 1610.82   1
   4   4  -4 50570.5 1568.78   9
  -4   4   3 19767.5 843.058   9
  -4   4   2 14713.4 710.313   9
  -4   4   1 1298.30 197.474   9
  -4   4   0 3024.62 309.362   9
  -4   4  -1 15944.2 776.838   9
  -4   4  -2 9707.05 600.403   9
  -4   4  -3 19099.4 916.895   9
   4   4   3 20862.8 860.961  11
  -4   4  -4 3719.85 374.933   9
   4   4   4 3805.12 345.744  11
   4   4   5 5980.10 445.975  11
   4   4   6 4190.90 370.595  11
   4   4   7 7073.41 419.610  14
   4   4   7 7374.26 423.716  21
   4   4   8 354.976 97.8915  25
   4   4   8 391.737 99.8038  14
   4   4   9 3965.50 236.891  25
   4   4   9 4272.34 243.059  14
  -4   6   8 4246.63 267.424  21
  -4   6   7 13072.5 548.615  21
  -4   6   7 12328.7 530.210  17
  -4   6   6 697.426 130.045  17
  -4   6   6 708.319 130.386  21
  -4   6   5 452.822 127.557  17
  -4   6   4 334.042 121.653  17
  -4   6   3 55.7789 83.6508  17
   4   6  -3 56.6901 82.1204  17
  -4   6   2 5693.81 416.958  17
   4   6  -2 6140.85 420.077  17
  -4   6   1 7242.23 457.963  17
   4   6  -1 5774.90 418.027  17
  -4   6   0 7513.49 454.313  17
   4   6   0 6683.50 453.274  17
   4   6   1 241.577 113.720  17
   4   6   2 1053.73 177.271  17
   4   6   3 416.520 115.286  17
   4   6   4 2862.85 233.791  17
   4   6   5 252.185 83.7816  21
  -5  -7   4 3958.66 257.518  18
  -5  -7   3 3265.33 248.492  18
   5  -7  -2 2170.52 182.610  18
  -5  -7   2 1954.22 199.205  18
   5  -7  -1 401.878 84.9664  20
   5  -7  -1 325.195 82.7594  18
  -5  -7   1 255.397 86.8134  18
   5  -7   0 2242.89 192.093  20
   5  -7   0 2919.68 210.684  18
  -5  -7   0 2744.99 229.905  18
   5  -7   1 899.733 120.254  20
  -5  -7  -1 868.877 128.264  18
  -5  -5  11 28447.5 862.589  19
  -5  -5  10 489.858 114.954  19
  -5  -5   9 1441.59 196.321  19
  -5  -5   8 5697.90 411.712  19
  -5  -5   7 32632.8 1159.35  18
  -5  -5   6 11427.1 623.967  18
  -5  -5   5 6554.59 451.380  22
  -5  -5   5 5441.05 430.208  18
  -5  -5   4 8412.07 528.818  22
  -5  -5   4 7271.77 514.865   8
  -5  -5   4 7280.59 505.519  18
  -5  -5   3 30099.9 1150.58  22
  -5  -5   3 29480.8 1154.69   8
  -5  -5   2 829.266 181.325  22
  -5  -5   2 555.026 150.720   8
   5  -5  -2 279.065 111.415  18
  -5  -5   1 3946.63 370.999  22
   5  -5  -1 4356.65 371.633  18
  -5  -5   0 6526.74 479.190  22
   5  -5   0 7740.49 503.744  18
  -5  -5  -1 6156.98 456.598  22
   5  -5   1 6538.48 467.589  18
   5  -5   2 20336.0 895.174  18
   5  -5   3 2861.81 306.837  18
   5  -5   4 2092.42 253.563  18
   5  -5   5 1152.81 169.152  20
   5  -5   5 1152.61 183.224  18
   5  -5   6 6142.29 386.846  18
   5  -5   7 15738.0 595.729  18
  -5  -3  13 2511.68 195.981  19
  -5  -3  12 743.840 136.254  19
  -5  -3  11 10187.6 512.363  16
  -5  -3  11 8910.79 526.480  19
  -5  -3  10 2153.39 257.738  19
  -5  -3  10 2114.51 244.323  13
  -5  -3   9 26282.7 982.982  13
  -5  -3   9 23441.9 965.320  19
  -5  -3   8 29032.5 1033.40  13
  -5  -3   8 26058.7 1072.47   8
  -5  -3   8 27549.5 1027.91  19
  -5  -3   7 1056.58 188.351   8
  -5  -3   6 1742.78 227.581   8
  -5  -3   5 40817.9 1331.15   8
  -5  -3   4 55064.9 1635.18   8
  -5  -3   3 68029.0 1856.93   6
  -5  -3   2 20843.8 796.070   6
  -5  -3   1 2336.51 239.637   6
  -5  -3   0 825.380 149.358   6
  -5  -3   0 987.803 139.648   2
  -5  -3  -1 2271.51 249.331   6
   5  -3   1 2434.16 233.780   2
  -5  -3  -2 26493.4 1028.68   6
   5  -3   2 26672.9 998.270  10
  -5  -3  -3 15178.6 751.357   6
   5  -3   4 6609.31 421.865  19
   5  -3   4 6440.08 438.882  18
   5  -3   5 2677.53 282.757  19
   5  -3   5 2432.49 278.718  18
   5  -3   6 2321.76 268.824  19
   5  -3   6 2467.34 284.663  18
   5  -3   7 1208.45 199.034  18
   5  -3   7 1309.57 208.729  19
   5  -3   8 569.541 129.689  28
   5  -3   8 643.097 127.378  12
   5  -3   8 473.748 129.431  18
   5  -3   9 3111.67 231.392  28
  -5  -1  13 6249.12 406.182  16
  -5  -1  12 1114.01 191.714  16
  -5  -1  11 8621.01 524.643  16
  -5  -1  10 47116.9 1488.19  16
  -5  -1   9 7526.44 490.302   4
  -5  -1   8 87165.3 2371.99   4
  -5  -1   7 67588.2 1772.46   8
  -5  -1   6 67191.9 1739.24   8
  -5  -1   6 68601.3 1826.54   3
  -5  -1   5 350.472 77.9813   8
  -5  -1   5 468.850 92.1624   3
  -5  -1   4 99291.1 2415.63   3
  -5  -1   4 102026. 2417.78   5
   5  -1  -4 103186. 2356.07  10
   5  -1  -3 100434. 2344.89  10
  -5  -1   2 63414.2 1653.57   6
   5  -1  -2 68287.1 1625.87  10
  -5  -1   1 35701.7 1005.52   6
  -5  -1   0 77550.1 1935.29   6
   5  -1   0 78062.1 1920.21  10
  -5  -1  -1 43500.6 1224.34   6
   5  -1   1 42467.1 1207.80  10
   5  -1   1 45190.6 1084.91   2
  -5  -1  -2 63002.4 1675.72   6
   5  -1   2 63194.8 1657.39  10
  -5  -1  -3 10285.0 475.648   6
   5  -1   3 9399.14 492.987   7
   5  -1   3 10098.0 457.365  10
   5  -1   4 6004.13 413.344   7
   5  -1   5 4637.46 390.182   7
   5  -1   6 28323.0 1047.41  19
   5  -1   6 26889.0 988.957  23
   5  -1   6 27280.9 1017.03  12
   5  -1   6 28339.1 1023.65  26
   5  -1   6 27483.8 1043.32  18
   5  -1   6 28884.5 1148.46   7
   5  -1   7 3668.84 332.842  26
   5  -1   7 4083.49 349.571  12
   5  -1   7 3460.55 337.227  18
   5  -1   7 4259.45 410.551   7
   5  -1   7 3485.30 321.754  23
   5  -1   7 4205.19 354.652  28
   5  -1   8 10000.5 568.548  12
   5  -1   8 9853.19 552.696  23
   5  -1   8 11113.3 590.132  26
   5  -1   8 10371.0 578.764  28
   5  -1   9 308.830 112.177  28
   5  -1   9 482.495 124.205  12
   5  -1  10 9115.69 455.264  28
   5  -1  10 10332.4 480.284  12
  -5   1  14 10522.4 440.429  23
  -5   1  14 9003.40 389.884  12
  -5   1  13 6432.40 397.653  23
  -5   1  12 1059.30 173.682  16
  -5   1  12 920.312 177.895  23
  -5   1  11 8532.19 513.681  23
  -5   1  11 8549.60 503.940  16
  -5   1  11 9418.60 513.354  25
  -5   1  10 47226.1 1439.19  25
  -5   1  10 47792.5 1491.97  23
  -5   1  10 48543.6 1481.32  16
  -5   1   9 8810.42 565.654   4
  -5   1   8 82832.6 2332.45   4
  -5   1   7 65127.8 1907.40   4
  -5   1   7 70116.6 1835.56   1
  -5   1   6 67028.2 1754.36   1
  -5   1   6 67703.3 1813.85   3
  -5   1   6 66309.1 1828.45   4
  -5   1   5 421.885 94.8432   4
  -5   1   5 410.332 91.6356   3
  -5   1   5 369.386 86.8304   9
  -5   1   4 101478. 2421.61   9
  -5   1   4 99515.8 2404.18   3
  -5   1   4 102482. 2426.87   4
  -5   1   3 105242. 2493.95   9
   5   1  -3 107828. 2469.51  10
  -5   1   3 105044. 2463.84   4
  -5   1   2 69422.5 1701.93   9
   5   1  -2 71295.2 1722.51  10
  -5   1   2 69969.9 1629.84   4
  -5   1   1 37895.9 1024.15   9
   5   1  -1 38661.0 1074.31  10
  -5   1   1 40051.8 902.637   4
  -5   1   0 84014.2 1989.58   9
   5   1   0 82095.7 2057.90  10
  -5   1  -1 47274.4 1230.00   9
   5   1   1 45542.0 1287.67  10
  -5   1  -2 68521.3 1711.73   9
   5   1   2 64161.7 1745.32  10
  -5   1  -3 9538.03 446.440   9
   5   1   3 9835.92 464.132  10
   5   1   3 9997.94 502.233   7
   5   1   4 5943.33 409.059   7
   5   1   5 4538.29 380.795   7
   5   1   6 27304.2 999.553  26
   5   1   6 27684.9 943.818  25
   5   1   6 25774.4 954.412  14
   5   1   6 26267.8 961.536  23
   5   1   6 26911.5 1004.29  28
   5   1   6 28408.7 1129.65   7
   5   1   6 27950.1 986.471  12
   5   1   7 3757.10 320.789  14
   5   1   7 3902.05 341.133  26
   5   1   7 3952.18 315.653  25
   5   1   7 3977.08 329.496  12
   5   1   7 3771.15 341.031  28
   5   1   7 3177.69 360.424   7
   5   1   7 3582.62 320.342  23
   5   1   8 10563.1 576.400  26
   5   1   8 10698.5 586.521  28
   5   1   8 10600.3 563.922  23
   5   1   8 10305.6 552.318  14
   5   1   8 10174.4 527.407  25
   5   1   8 9506.56 535.127  12
   5   1   9 137.782 84.6555  28
   5   1   9 414.277 126.923  23
   5   1   9 339.428 109.487  12
   5   1  10 9647.73 450.430  23
  -5   3  13 2525.46 208.440  23
  -5   3  12 574.605 120.937  25
  -5   3  12 658.793 135.530  23
  -5   3  12 713.320 122.496  21
  -5   3  11 9387.57 492.911  25
  -5   3  11 9758.95 515.475  21
  -5   3  11 9081.59 516.687  23
  -5   3  10 2271.22 241.453  25
  -5   3  10 2139.97 254.139  23
  -5   3  10 2351.18 258.970  21
  -5   3   9 23992.1 934.033  23
  -5   3   9 23770.2 936.296  21
  -5   3   8 26079.1 965.544  21
  -5   3   7 1398.12 224.543   1
  -5   3   6 2214.67 265.659   1
  -5   3   6 1998.25 239.962   9
   5   3  -5 40942.1 1301.83   9
  -5   3   5 40746.5 1307.95   9
  -5   3   4 54224.9 1605.98   9
   5   3  -4 55779.9 1566.39   9
  -5   3   3 66189.9 1846.52   9
  -5   3   2 21600.6 819.023   9
  -5   3   1 2722.59 257.504   9
  -5   3   0 748.944 141.346   9
  -5   3  -1 2214.99 244.048   9
  -5   3  -2 27964.7 1049.93   9
  -5   3  -3 16338.7 774.389   9
  -5   3  -4 5781.82 448.100   9
   5   3   4 5626.97 398.737  11
  -5   3  -5 2731.36 312.994   9
   5   3   5 3587.93 322.146  11
   5   3   6 2754.03 284.253  11
   5   3   7 1474.08 195.009  25
   5   3   7 1244.16 186.819  14
   5   3   8 621.786 127.603  25
   5   3   8 640.168 135.657  14
   5   3   9 2852.90 227.931  14
   5   3   9 2830.38 213.812  25
  -5   5  11 25571.0 772.952  21
  -5   5  10 451.410 96.3177  25
  -5   5  10 289.848 104.192  21
  -5   5   9 1609.42 203.708  21
  -5   5   8 5633.35 388.980  21
  -5   5   7 30507.1 1098.74  21
  -5   5   7 32040.5 1109.99  17
  -5   5   6 10908.6 567.941  21
  -5   5   6 10657.5 583.751  17
  -5   5   5 6170.22 407.071  21
  -5   5   5 6017.49 432.111  17
  -5   5   4 7114.16 500.245   9
  -5   5   4 6737.42 463.515  17
  -5   5   3 29182.6 1154.77   9
  -5   5   3 28775.4 1087.12  17
  -5   5   2 755.756 169.580  17
  -5   5   2 366.946 140.044   9
  -5   5   1 3693.31 377.073   9
  -5   5   1 3951.33 339.012  17
  -5   5   0 6954.66 526.066   9
  -5   5   0 6617.35 438.940  17
   5   5   1 7443.70 494.596  11
   5   5   2 21927.4 934.181  11
   5   5   3 2912.68 320.147  11
   5   5   3 2894.19 283.436  17
   5   5   4 2510.23 291.793  11
   5   5   5 805.889 182.241  11
   5   5   6 6195.42 342.426  14
   5   5   6 5370.11 393.465  11
   5   5   6 6102.14 356.776  21
   5   5   7 13986.5 494.471  25
   5   5   7 12279.0 465.919  14
   5   5   7 13575.3 487.494  21
  -5   7   5 3816.60 243.466  17
  -5   7   4 4029.46 270.660  17
  -5   7   3 2905.20 231.949  17
   5   7  -3 2947.53 202.760  17
  -5   7   2 2140.17 197.137  17
   5   7  -2 1667.92 166.113  17
  -5   7   1 324.438 87.1188  17
   5   7  -1 172.038 72.9305  17
   5   7   0 2605.92 213.265  17
   5   7   1 950.633 127.037  17
  -6  -6   9 2696.05 200.297  19
  -6  -6   8 1568.84 176.734  19
  -6  -6   7 5367.58 351.008  19
  -6  -6   6 4437.28 327.761  18
  -6  -6   5 11822.2 593.715  22
  -6  -6   5 12220.3 608.766  18
  -6  -6   4 5783.69 419.017  22
  -6  -6   4 5136.61 399.670  18
  -6  -6   3 5140.64 407.130  22
  -6  -6   3 4626.46 385.267  18
  -6  -6   2 3006.62 309.475  22
   6  -6  -2 2816.07 278.466  18
   6  -6  -1 21995.0 879.230  18
   6  -6   0 1058.21 172.426  18
   6  -6   1 3055.80 285.497  18
   6  -6   2 2961.50 268.524  18
   6  -6   3 1672.32 188.237  18
   6  -6   3 1438.11 181.254  20
   6  -6   4 2897.95 223.501  18
   6  -6   4 2485.99 205.653  20
  -6  -4  12 7664.24 393.732  19
  -6  -4  11 2313.79 234.651  13
  -6  -4  11 2126.13 234.829  19
  -6  -4  10 6884.40 453.962  13
  -6  -4  10 7145.85 463.403  19
  -6  -4   9 2803.86 294.247  19
  -6  -4   9 2643.27 285.515  13
  -6  -4   8 6768.15 471.826  13
  -6  -4   7 6118.84 472.660   8
  -6  -4   7 5191.60 407.498  13
  -6  -4   6 5578.47 411.893  13
  -6  -4   6 5509.39 441.094   8
  -6  -4   5 18424.8 802.708  13
  -6  -4   5 19791.9 887.793   8
  -6  -4   4 5641.51 436.534   8
  -6  -4   3 12788.5 668.711   8
  -6  -4   2 2320.88 275.410   6
  -6  -4   1 39031.2 1389.72   6
   6  -4  -1 39568.6 1352.47   2
   6  -4   0 9489.71 561.095   2
  -6  -4  -1 17834.1 780.212  22
   6  -4   1 19698.2 816.812  18
   6  -4   1 17467.1 854.324  10
   6  -4   2 7775.25 499.953  18
   6  -4   2 7842.99 537.198  10
   6  -4   3 28219.4 1093.46  18
   6  -4   4 8457.03 536.961  18
   6  -4   5 1525.18 205.985  20
   6  -4   5 1950.20 233.984  19
   6  -4   5 1688.09 233.352  18
   6  -4   6 3140.32 279.168  19
   6  -4   6 2590.34 276.396  18
   6  -4   7 14076.2 621.489  18
   6  -4   7 13110.8 558.458  28
  -6  -2  13 6.02709 64.3965  16
  -6  -2  12 1450.59 206.007  16
  -6  -2  11 14975.0 701.438  16
  -6  -2  11 13598.8 663.074  19
  -6  -2  10 1121.92 183.170  16
  -6  -2  10 864.563 164.421  19
  -6  -2  10 1021.39 181.143  13
  -6  -2   9 6152.80 394.325  16
  -6  -2   9 5312.68 372.250  13
  -6  -2   9 5409.40 374.380  19
  -6  -2   8 34758.1 1176.05   8
  -6  -2   7 46526.0 1419.81   8
  -6  -2   6 8190.06 449.898   8
  -6  -2   6 8766.96 441.348   3
  -6  -2   5 52557.0 1424.35   3
  -6  -2   5 50982.4 1411.10   5
  -6  -2   4 18017.7 605.375   3
  -6  -2   3 71079.6 1872.76   6
  -6  -2   2 24377.1 835.327   6
  -6  -2   1 165588. 3925.34   6
   6  -2  -1 163551. 3892.58  10
  -6  -2   0 16243.1 670.387   6
   6  -2   0 16818.4 659.691  10
  -6  -2  -1 18897.7 747.348   6
   6  -2   1 17321.9 703.692  10
  -6  -2  -2 4018.59 324.548   6
   6  -2   2 4392.98 313.145   7
   6  -2   2 4317.91 321.450  10
   6  -2   3 6570.82 419.731   7
  -6  -2  -3 5991.58 421.057   6
   6  -2   4 6917.73 463.193   7
   6  -2   5 3260.44 291.249  12
   6  -2   5 3523.92 318.167  19
   6  -2   5 2761.97 289.816  18
   6  -2   5 3350.40 342.140   7
   6  -2   6 6600.54 424.312  26
   6  -2   6 5197.61 391.824  12
   6  -2   6 5615.27 425.810  19
   6  -2   6 5506.88 423.677  18
   6  -2   6 5256.54 438.942   7
   6  -2   7 4575.24 355.999  26
   6  -2   7 4418.74 364.332  28
   6  -2   7 4247.00 371.239  18
   6  -2   7 4333.61 358.377  12
   6  -2   8 4537.57 342.957  12
   6  -2   8 4361.25 346.077  28
   6  -2   9 1475.48 178.589  28
  -6   0  14 7711.42 378.222  23
  -6   0  13 24157.5 927.038  16
  -6   0  13 25397.1 897.474  23
  -6   0  12 8006.69 505.321  16
  -6   0  12 8740.25 493.719  23
  -6   0  11 12350.7 604.902  23
  -6   0  11 12125.2 628.757  16
  -6   0  10 49822.8 1562.28  16
  -6   0  10 54088.2 1548.17  23
  -6   0   9 3005.06 311.560   4
  -6   0   8 11618.7 599.801   4
  -6   0   7 25740.1 915.765   3
  -6   0   7 23364.6 877.412   4
  -6   0   6 42335.0 1240.21   3
  -6   0   6 39965.5 1215.37   4
  -6   0   5 174868. 4059.10   3
   6   0  -4 162932. 3658.92  10
  -6   0   3 12802.4 422.285   9
  -6   0   3 13235.7 495.766   5
   6   0  -3 13436.8 451.697  10
  -6   0   2 42926.3 1171.60   5
   6   0  -2 43789.1 1144.46  10
  -6   0   1 159840. 3683.91   5
   6   0  -1 160032. 3680.30  10
   6   0   0 58855.1 1539.38  10
   6   0   1 221.072 73.6790  10
   6   0   2 7445.80 392.596  10
   6   0   3 103062. 2761.15   7
   6   0   3 109530. 2680.63  10
   6   0   4 52576.5 1647.57   7
   6   0   5 16074.5 793.876   7
   6   0   6 15258.1 716.639  26
   6   0   6 15532.6 702.000  23
   6   0   6 16394.7 683.464  14
   6   0   6 15855.5 721.550  12
   6   0   6 15537.5 812.301   7
   6   0   6 15277.2 720.218  28
   6   0   7 5450.44 407.590  26
   6   0   7 4898.40 378.613  23
   6   0   7 5526.50 380.884  14
   6   0   7 5253.66 397.852  12
   6   0   7 4915.65 389.569  28
   6   0   8 25660.1 977.477  23
   6   0   8 25654.4 1000.65  26
   6   0   8 26455.3 1011.90  28
   6   0   8 27603.5 1013.09  12
   6   0   9 5673.33 373.235  23
   6   0   9 5811.55 379.008  12
   6   0   9 6111.17 393.666  28
   6   0  10 4774.21 292.789  28
  -6   2  14 4543.05 274.337  23
  -6   2  13 183.017 96.7208  23
  -6   2  12 1608.15 198.849  25
  -6   2  12 1348.46 202.985  23
  -6   2  11 13218.5 667.519  23
  -6   2  11 14222.1 656.485  21
  -6   2  11 14502.2 647.538  25
  -6   2  10 908.182 164.547  21
  -6   2  10 942.617 160.553  25
  -6   2  10 626.065 140.670  23
  -6   2   9 5405.03 374.320  21
  -6   2   8 36123.1 1251.75   1
  -6   2   7 45907.1 1442.75   1
  -6   2   6 8308.29 473.961   4
  -6   2   6 8293.37 459.858   9
  -6   2   6 8862.10 445.260   3
  -6   2   5 52446.4 1504.65   4
  -6   2   5 50151.4 1490.71   9
  -6   2   4 18484.1 697.081   9
  -6   2   4 19067.9 629.331   3
  -6   2   3 74655.4 1939.90   9
  -6   2   2 25502.8 837.391   9
  -6   2   1 170289. 3991.11   9
  -6   2   0 16930.4 648.413   9
  -6   2  -1 19247.3 728.005   9
  -6   2  -2 4265.07 316.618   9
   6   2   2 4657.56 324.480   7
   6   2   3 7165.05 439.606   7
  -6   2  -3 6710.56 431.125   9
  -6   2  -4 7607.96 472.247   9
   6   2   4 6086.80 437.511   7
   6   2   5 3444.32 349.476   7
   6   2   5 2755.73 271.427  28
   6   2   6 5523.79 390.206  26
   6   2   6 5329.16 367.285  25
   6   2   6 5663.67 407.833  28
   6   2   6 5016.16 376.836  14
   6   2   7 4547.43 363.851  28
   6   2   7 4466.60 334.806  25
   6   2   7 4677.16 342.874  23
   6   2   7 4463.59 352.655  14
   6   2   7 4914.07 368.200  26
   6   2   8 4276.19 305.942  25
   6   2   8 3931.99 301.224  23
   6   2   8 4206.58 325.250  14
   6   2   9 1263.06 151.245  23
  -6   4  12 7351.43 331.286  25
  -6   4  12 7417.54 364.230  23
  -6   4  12 7572.84 369.854  21
  -6   4  11 2420.17 214.087  25
  -6   4  11 2684.57 244.363  23
  -6   4  11 2112.78 224.648  21
  -6   4  10 6733.17 393.812  25
  -6   4  10 6544.60 416.178  23
  -6   4  10 6113.36 415.944  21
  -6   4   9 3095.84 290.025  23
  -6   4   9 2912.15 292.251  21
  -6   4   8 6104.59 427.315  21
   6   4  -7 5656.33 449.069   9
  -6   4   7 5350.24 391.785  21
  -6   4   7 6481.06 417.505  17
  -6   4   6 5384.53 426.478   9
  -6   4   6 5532.10 376.645  21
  -6   4   6 5298.46 381.356  17
  -6   4   5 20170.7 888.711   9
  -6   4   5 19843.1 807.770  17
  -6   4   4 5375.14 419.643   9
  -6   4   3 11581.1 635.810   9
  -6   4   2 2075.52 262.231   9
  -6   4   1 40261.6 1404.90   9
  -6   4   0 8817.11 567.648   9
  -6   4  -1 17491.9 858.423   9
   6   4   1 18505.9 791.573  27
   6   4   1 20152.5 813.694  11
   6   4   2 8004.48 482.996  27
  -6   4  -2 6886.50 516.598   9
   6   4   2 8605.46 519.773  11
  -6   4  -3 27962.4 1147.16   9
   6   4   3 26807.9 1063.81  11
   6   4   4 8102.66 521.387  11
   6   4   5 2110.13 262.522  11
   6   4   6 3047.03 300.205  11
   6   4   7 13060.5 513.440  25
   6   4   7 13340.8 541.173  14
   6   4   8 5114.82 275.482  14
  -6   6   8 1673.37 166.628  21
  -6   6   7 5806.53 330.924  21
  -6   6   7 5432.60 346.972  17
  -6   6   6 4756.59 348.698  17
  -6   6   5 11758.2 597.067  17
  -6   6   4 5017.66 386.051  17
   6   6  -4 5833.44 373.356  17
  -6   6   3 4987.40 381.230  17
   6   6  -3 4955.06 362.575  17
   6   6  -2 2892.80 282.721  17
  -6   6   2 2852.47 286.069  17
  -6   6   1 20238.4 814.441  17
   6   6  -1 19295.2 817.186  17
   6   6   0 1002.83 174.104  17
   6   6   1 1989.29 254.207  11
   6   6   1 3000.21 278.730  17
   6   6   2 1725.58 224.420  11
   6   6   2 2990.11 262.138  17
   6   6   3 761.761 160.846  11
   6   6   3 1441.67 160.650  17
   6   6   4 1868.44 180.084  21
  -7  -7   2 2868.75 214.424  18
  -7  -5  11 8060.13 392.138  19
  -7  -5  10 4236.42 312.451  19
  -7  -5   9 3962.97 327.455  19
  -7  -5   8 4119.58 364.888  13
  -7  -5   8 4570.31 366.336  19
  -7  -5   7 9727.39 584.487  13
  -7  -5   6 3010.01 307.090  22
  -7  -5   5 2947.50 302.844  18
  -7  -5   5 2817.93 311.595  22
  -7  -5   4 27922.0 1108.71  22
  -7  -5   3 6744.07 491.290  22
  -7  -5   2 34682.5 1285.58  22
  -7  -5   1 14692.9 756.407  22
   7  -5  -1 15894.6 738.510  18
  -7  -5   0 287.625 110.036  22
   7  -5   0 362.292 124.631  18
  -7  -5  -1 10218.5 586.953  22
   7  -5   1 10910.9 600.496  18
   7  -5   2 18194.7 814.212  18
   7  -5   3 10521.1 572.293  20
   7  -5   3 10833.4 582.205  18
   7  -5   4 2810.91 260.144  20
   7  -5   4 2544.47 255.980  18
   7  -5   5 2348.34 203.606  20
   7  -5   5 2103.61 215.461  18
   7  -5   6 276.801 76.8788  18
  -7  -3  13 2588.05 210.667  19
  -7  -3  12 5636.40 368.552  13
  -7  -3  12 6016.50 365.481  16
  -7  -3  12 5276.82 363.263  19
  -7  -3  11 5532.21 402.195  13
  -7  -3  11 6069.27 420.045  19
  -7  -3  10 2330.63 267.640  13
  -7  -3  10 2893.35 297.463  19
  -7  -3   9 16840.8 769.613  13
  -7  -3   9 17838.8 830.119   8
  -7  -3   9 17044.6 769.149  19
  -7  -3   8 36190.8 1224.65  13
  -7  -3   8 35192.2 1275.74   8
  -7  -3   7 3078.77 309.287   8
  -7  -3   6 3782.18 338.034   8
  -7  -3   5 14385.8 684.264   8
  -7  -3   4 12817.5 617.679   6
  -7  -3   3 47280.9 1484.42   6
  -7  -3   2 21645.2 881.296   6
  -7  -3   1 3551.64 326.459   6
   7  -3  -1 3262.32 303.699  10
  -7  -3   0 5553.81 418.781   6
   7  -3   0 5502.31 366.093   2
   7  -3   0 4626.40 376.235  10
  -7  -3  -1 6941.58 487.213   6
   7  -3   1 6916.61 469.278  10
  -7  -3  -2 878.425 181.410   6
   7  -3   2 375.981 129.810  10
   7  -3   3 19374.9 831.214  18
   7  -3   4 13810.7 637.633  20
   7  -3   4 13678.4 675.430  18
   7  -3   5 37915.0 1269.20  19
   7  -3   5 34483.2 1267.22  18
   7  -3   6 5283.63 393.997  19
   7  -3   6 5265.89 407.217  18
   7  -3   7 104.060 81.9311  28
   7  -3   7 157.458 94.5295  18
   7  -3   8 185.874 79.4944  28
  -7  -1  14 3381.30 272.312  16
  -7  -1  13 2535.15 264.424  16
  -7  -1  12 3012.27 306.039  16
  -7  -1  11 15421.7 725.622  16
  -7  -1  10 2515.64 262.241  16
  -7  -1  10 2302.33 245.014  13
  -7  -1   9 14304.3 713.188   4
  -7  -1   8 36708.5 1253.10   3
  -7  -1   7 25865.2 847.321   8
  -7  -1   7 26309.0 956.168   3
  -7  -1   6 19628.3 726.385   3
  -7  -1   5 19723.3 661.030   3
  -7  -1   5 21603.7 696.098   5
  -7  -1   4 43742.3 1281.28   5
   7  -1  -4 47066.1 1232.49  10
   7  -1  -3 11799.3 468.860  10
  -7  -1   2 111379. 2790.88   6
   7  -1  -2 116624. 2754.14  10
  -7  -1   1 83666.6 2167.49   6
   7  -1  -1 85648.5 2146.49  10
  -7  -1   0 5258.10 330.746   6
   7  -1   0 5013.56 315.580  10
  -7  -1  -1 82516.9 2166.18   6
   7  -1   1 81852.6 2149.55  10
  -7  -1  -2 61596.9 1716.92   6
   7  -1   2 59121.2 1697.74  10
   7  -1   3 3067.33 304.991   7
   7  -1   4 24970.1 1028.00   7
   7  -1   5 24434.0 943.987  26
   7  -1   5 24007.1 927.158  23
   7  -1   5 24317.1 943.912  12
   7  -1   5 26178.3 993.258  18
   7  -1   5 24501.9 1051.30   7
   7  -1   6 2283.69 260.714  23
   7  -1   6 2271.26 260.883  26
   7  -1   6 2217.04 260.699  12
   7  -1   6 1934.57 242.288  28
   7  -1   7 2584.65 278.084  26
   7  -1   7 2645.72 283.271  12
   7  -1   7 2734.95 287.012  28
   7  -1   8 7456.81 455.833  28
   7  -1   8 7148.84 444.342  26
   7  -1   8 7646.97 457.634  12
   7  -1   9 5332.55 334.225  28
  -7   1  14 3374.73 256.553  23
  -7   1  13 2826.13 271.364  23
  -7   1  13 2365.92 246.005  16
  -7   1  12 3111.61 301.046  16
  -7   1  12 3029.84 296.477  23
  -7   1  11 15014.4 656.670  25
  -7   1  11 15379.6 702.002  16
  -7   1  11 14974.0 702.048  23
  -7   1  10 2622.47 255.482  16
  -7   1  10 2368.85 246.758  23
  -7   1  10 2417.51 241.027  21
  -7   1   9 12729.9 695.993   4
  -7   1   8 36229.7 1245.72   3
  -7   1   8 35979.7 1262.82   4
  -7   1   7 23929.6 919.701   4
  -7   1   7 24754.1 839.932   1
  -7   1   6 19389.1 719.496   3
  -7   1   6 18781.4 724.484   4
  -7   1   5 20700.1 716.690   3
  -7   1   5 20753.2 723.596   9
  -7   1   5 21140.3 723.036   4
  -7   1   4 45165.7 1261.96   9
  -7   1   4 44122.6 1227.13   4
  -7   1   3 12328.5 475.274   9
   7   1  -3 13015.3 504.025  10
  -7   1   3 12958.3 435.752   4
  -7   1   2 125770. 2975.95   9
   7   1  -2 126069. 3051.19  10
  -7   1   2 128898. 2849.61   4
  -7   1   1 94052.2 2250.99   9
   7   1  -1 93268.3 2352.94  10
  -7   1   0 5940.84 295.134   9
   7   1   0 5541.53 347.840  10
  -7   1  -1 90467.3 2194.18   9
   7   1   1 86964.8 2320.15  10
   7   1   2 60970.9 1738.78  10
   7   1   3 3523.27 322.203   7
   7   1   3 3333.47 294.485  10
   7   1   4 25336.6 1033.67   7
   7   1   5 25111.6 945.489  26
   7   1   5 24065.1 897.487  23
   7   1   5 23632.9 890.504  14
   7   1   5 25252.5 924.330  12
   7   1   5 24917.6 1051.31   7
   7   1   5 24075.5 933.385  28
   7   1   6 2739.87 281.991  28
   7   1   6 2163.91 244.993  23
   7   1   6 2277.63 246.532  14
   7   1   6 2270.54 261.760  26
   7   1   6 2359.79 255.964  12
   7   1   7 2356.67 260.792  23
   7   1   7 2414.77 251.979  14
   7   1   7 2968.08 295.944  28
   7   1   7 2509.14 263.473  12
   7   1   7 2686.90 281.911  26
   7   1   8 7530.27 433.210  23
   7   1   8 6858.08 410.062  14
   7   1   8 7122.55 438.005  26
   7   1   8 7359.43 444.923  28
   7   1   9 5597.43 337.636  28
  -7   3  13 2137.47 208.600  23
  -7   3  12 5375.90 376.227  23
  -7   3  12 5503.65 362.434  21
  -7   3  11 4865.52 379.121  23
  -7   3  11 6137.56 409.174  21
  -7   3  10 2246.26 257.843  21
  -7   3  10 2315.28 261.198  23
  -7   3   9 15754.9 719.525  21
  -7   3   8 35998.9 1196.11  21
  -7   3   7 3344.40 335.634   1
  -7   3   7 3258.84 321.591   9
  -7   3   6 3333.22 314.406   9
  -7   3   5 14532.2 686.059   9
  -7   3   4 12926.8 628.263   9
  -7   3   3 48467.6 1499.49   9
  -7   3   2 22828.4 884.979   9
  -7   3   1 3871.54 324.775   9
  -7   3   0 5161.71 381.906   9
  -7   3  -1 7183.93 471.576   9
  -7   3  -2 441.370 136.038   9
  -7   3  -3 19684.8 883.501   9
   7   3   3 19233.3 818.019  11
  -7   3  -4 14263.5 736.167   9
   7   3   4 13889.1 685.009  11
   7   3   5 38480.1 1308.88  11
   7   3   6 5024.72 366.089  11
   7   3   6 4378.28 321.482  25
   7   3   6 4885.51 364.254  14
   7   3   7 251.691 86.9199  25
   7   3   7 90.1994 81.5369  14
   7   3   8 139.303 74.4271  14
  -7   5  11 7719.24 370.519  21
  -7   5  10 4296.20 302.765  21
  -7   5   9 3822.94 307.544  21
  -7   5   8 4545.12 348.360  21
  -7   5   8 4743.89 350.141  17
  -7   5   7 10762.5 555.898  21
  -7   5   7 10487.7 572.231  17
  -7   5   6 2872.52 269.961  21
  -7   5   6 3206.20 314.168  17
  -7   5   5 2598.47 288.194  17
   7   5  -4 30426.3 1077.81  27
  -7   5   4 26452.6 1060.27  17
   7   5  -3 7169.24 473.340  27
  -7   5   3 6761.16 467.082  17
  -7   5   2 36844.3 1284.55  17
   7   5  -2 37260.9 1299.84  27
  -7   5   1 16145.8 730.537  17
   7   5  -1 14705.3 734.218  27
   7   5   0 320.502 131.236  27
   7   5   0 239.139 124.240  11
   7   5   1 11616.4 631.456  11
   7   5   2 19019.1 853.073  11
   7   5   3 11338.6 618.080  11
   7   5   3 10827.5 537.180  17
   7   5   4 3082.96 303.668  11
   7   5   5 2086.61 232.907  11
   7   5   6 205.956 71.3821  14
  -7   7   4 121.475 62.2005  17
  -7   7   3 2508.99 196.918  17
   7   7  -2 2549.70 196.108  17
   7   7  -1 2922.66 208.581  17
  -8  -6   9 766.435 112.394  19
  -8  -6   8 680.766 122.557  19
  -8  -6   7 2888.00 252.188  19
  -8  -6   6 980.380 165.373  22
  -8  -6   5 11002.3 573.351  22
  -8  -6   5 10692.0 538.226  18
  -8  -6   4 15347.1 719.126  22
  -8  -6   4 15498.0 695.399  18
  -8  -6   3 2061.93 249.336  22
  -8  -6   3 1678.59 216.787  18
  -8  -6   2 8484.73 515.329  22
   8  -6  -2 8514.79 471.217  20
   8  -6  -1 2266.68 237.634  20
   8  -6   0 651.180 132.625  20
   8  -6   0 985.963 145.760  18
   8  -6   1 10758.9 530.045  20
   8  -6   1 11547.2 513.139  18
   8  -6   2 4628.36 309.808  20
   8  -6   2 5374.31 308.325  18
   8  -6   3 8336.62 382.761  20
  -8  -4  12 2939.63 244.924  13
  -8  -4  12 3317.61 255.320  19
  -8  -4  11 1019.89 172.565  13
  -8  -4  11 839.646 153.920  19
  -8  -4  10 1068.05 189.183  13
  -8  -4  10 1000.83 179.140  19
  -8  -4   9 6600.21 467.460  13
  -8  -4   8 15667.2 755.812  13
  -8  -4   7 14496.5 715.220  13
  -8  -4   7 15311.4 716.232  22
  -8  -4   7 13168.0 735.450   8
  -8  -4   6 15597.7 734.285  22
  -8  -4   6 14389.5 761.185   8
  -8  -4   6 13912.3 693.356  13
  -8  -4   5 8775.60 531.751  22
  -8  -4   5 7751.53 486.296  13
  -8  -4   5 8917.44 573.264   8
   8  -4  -5 8814.78 557.474  10
  -8  -4   4 8889.97 537.457  22
  -8  -4   4 8445.11 557.759   8
   8  -4  -4 9213.88 579.028  10
  -8  -4   3 2499.48 274.104  22
   8  -4  -3 2481.76 294.200  10
  -8  -4   2 4444.88 365.361  22
   8  -4  -2 4594.75 411.589  10
  -8  -4   1 17303.6 782.906  22
   8  -4  -1 17143.4 856.860  10
  -8  -4   0 3123.91 305.341  22
   8  -4   0 3490.95 367.999  10
   8  -4   1 13932.0 680.032  18
   8  -4   1 12771.9 731.512  10
   8  -4   2 1942.70 244.726  18
   8  -4   3 935.170 177.475  20
   8  -4   3 385.310 135.208  18
   8  -4   4 3879.74 327.690  20
   8  -4   4 4271.94 357.048  18
   8  -4   5 6062.84 413.314  18
   8  -4   6 3656.45 283.190  18
   8  -4   6 3459.12 265.611  28
  -8  -2  14 2682.36 224.434  16
  -8  -2  13 3144.56 279.486  16
  -8  -2  12 1266.97 186.594  13
  -8  -2  12 1538.57 219.616  16
  -8  -2  11 4997.07 379.815  16
  -8  -2  11 4224.46 352.163  13
  -8  -2  10 9979.73 536.832  16
  -8  -2  10 8762.95 515.775  13
  -8  -2   9 12013.3 592.668  13
  -8  -2   8 2847.70 274.644   8
  -8  -2   7 2674.64 262.912   8
  -8  -2   7 2924.03 271.129   3
  -8  -2   6 31327.7 1019.20   3
  -8  -2   5 29197.5 944.706   3
  -8  -2   5 29524.0 1011.34   5
   8  -2  -5 31364.9 985.803  10
   8  -2  -4 24997.0 866.577  10
  -8  -2   3 5894.45 389.212   6
   8  -2  -3 5819.85 363.969  10
  -8  -2   2 6275.73 407.636   6
   8  -2  -2 6169.41 383.864  10
  -8  -2   1 13892.2 652.297   6
   8  -2  -1 13686.3 626.586  10
  -8  -2   0 7673.61 476.939   6
   8  -2   0 7864.51 467.557  10
  -8  -2  -1 7940.85 498.046   6
   8  -2   1 7783.37 480.422  10
  -8  -2  -2 6460.18 463.694   6
   8  -2   2 7195.62 466.211  10
   8  -2   2 7625.45 473.598   7
   8  -2   3 38174.7 1333.11   7
   8  -2   4 1601.89 208.433  12
   8  -2   4 1567.05 244.130   7
   8  -2   4 1749.30 221.646  19
   8  -2   4 1566.50 221.235  18
   8  -2   5 6403.39 429.042  26
   8  -2   5 6533.89 440.027  12
   8  -2   5 6303.97 458.983  18
   8  -2   6 49240.0 1511.09  26
   8  -2   6 50705.2 1546.43  12
   8  -2   6 47146.0 1543.75  28
   8  -2   6 49329.1 1585.50  18
   8  -2   7 8612.89 462.378  26
   8  -2   7 8041.17 477.794  28
   8  -2   8 2459.50 226.816  28
  -8   0  14 22385.1 759.088  23
  -8   0  14 20990.0 804.096  16
  -8   0  13 11046.1 536.724  23
  -8   0  13 9656.92 546.787  16
  -8   0  12 6950.08 434.225  23
  -8   0  12 6534.34 449.512  16
  -8   0  11 19355.1 808.930  16
  -8   0  11 16367.7 716.302  23
  -8   0  10 12040.1 594.495  16
  -8   0   9 4107.96 362.607   4
  -8   0   8 90544.2 2417.21   3
  -8   0   8 84343.5 2374.35   4
  -8   0   7 2599.68 249.648   3
  -8   0   7 2138.65 230.018   4
  -8   0   6 11666.4 529.798   3
  -8   0   5 72319.0 1761.72   3
   8   0  -5 61390.8 1640.59  10
  -8   0   4 116221. 2897.27   5
   8   0  -4 119634. 2819.40  10
  -8   0   3 1056.80 145.259   5
   8   0  -3 1044.63 131.092  10
  -8   0   3 748.210 85.3360   9
  -8   0   2 1040.36 139.261   5
   8   0  -2 1085.05 139.829  10
  -8   0   1 168040. 3941.88   5
   8   0  -1 165811. 3949.95  10
  -8   0   0 15135.1 605.679   5
   8   0   0 15784.0 647.623  10
  -8   0  -1 24606.3 838.300   5
   8   0   1 23979.7 892.312  10
   8   0   2 3789.46 313.190  10
   8   0   3 1044.19 189.831   7
   8   0   4 60063.3 1749.45  26
   8   0   4 61882.6 1917.50   7
   8   0   4 59055.6 1704.50  23
   8   0   4 60366.1 1748.34  28
   8   0   4 58432.4 1726.91  12
   8   0   5 7952.22 495.810  26
   8   0   5 7594.53 469.386  23
   8   0   5 8355.32 503.011  12
   8   0   5 7878.44 566.518   7
   8   0   5 8597.46 509.143  28
   8   0   6 459.642 134.144  28
   8   0   6 469.242 130.190  26
   8   0   6 479.085 135.426  12
   8   0   6 372.641 130.182  23
   8   0   7 3035.76 297.090  26
   8   0   7 2863.19 286.101  28
   8   0   7 2746.11 274.672  23
   8   0   7 2752.20 278.209  12
   8   0   8 7378.85 437.770  26
   8   0   8 7991.67 447.038  28
   8   0   9 23.8658 57.2397  28
  -8   2  14 2152.09 203.016  23
  -8   2  13 2853.99 269.776  23
  -8   2  12 1223.39 191.193  23
  -8   2  11 4247.85 358.450  23
  -8   2  11 4939.61 373.409  21
  -8   2  10 9074.28 515.169  21
  -8   2   9 11261.5 563.722  21
  -8   2   8 3297.43 327.131   4
  -8   2   8 2350.06 260.440   1
  -8   2   7 3106.71 295.499   4
  -8   2   7 3240.95 285.028   3
  -8   2   6 31521.0 1092.60   9
  -8   2   6 32450.2 1083.54   4
  -8   2   6 32558.9 1047.70   3
  -8   2   5 29529.8 956.112   3
  -8   2   5 28478.1 1006.71   9
  -8   2   4 23997.5 859.251   9
  -8   2   3 6511.91 378.418   9
  -8   2   2 7292.90 398.681   9
   8   2  -2 6067.84 398.986  10
  -8   2   1 14592.4 613.699   9
   8   2  -1 14609.0 666.363  10
  -8   2   0 8530.59 448.679   9
   8   2   0 8130.93 495.498  10
  -8   2  -1 8532.01 464.430   9
   8   2   2 7532.76 474.948   7
  -8   2  -2 7877.24 463.375   9
   8   2   3 37738.8 1322.37   7
   8   2   4 1283.44 209.608   7
   8   2   4 1647.78 211.403  26
   8   2   5 7254.17 454.933  26
   8   2   6 50220.8 1522.25  26
   8   2   6 46350.5 1489.19  14
   8   2   6 51695.5 1532.24  28
   8   2   7 8248.56 446.611  26
   8   2   7 7312.93 431.078  14
   8   2   8 2408.49 207.933  14
  -8   4  12 3247.90 252.558  23
  -8   4  12 3168.13 252.290  21
  -8   4  11 670.439 142.123  23
  -8   4  11 806.559 153.278  21
  -8   4  10 1165.33 186.215  23
  -8   4  10 1280.71 197.434  21
  -8   4   9 6289.34 428.968  21
  -8   4   8 15491.3 720.584  21
  -8   4   8 17290.1 739.762  17
  -8   4   7 14477.1 669.198  21
  -8   4   7 15311.3 704.285  17
  -8   4   7 14196.1 758.118   9
  -8   4   6 14081.5 743.341   9
  -8   4   6 14882.7 650.041  21
  -8   4   6 14198.2 680.677  17
  -8   4   5 9010.75 574.771   9
  -8   4   5 9079.79 518.834  17
   8   4  -4 9551.63 514.798  27
  -8   4   4 8743.83 568.839   9
  -8   4   4 9690.05 531.653  17
   8   4  -3 3307.73 296.422  27
  -8   4   3 2346.10 294.003   9
  -8   4   3 2884.45 276.614  17
   8   4  -2 5178.86 376.411  27
  -8   4   2 4858.34 419.688   9
  -8   4   2 4870.55 360.860  17
  -8   4   1 18131.1 881.041   9
   8   4  -1 19633.2 822.910  27
   8   4  -1 19110.8 788.247  11
  -8   4   1 20274.3 801.675  17
  -8   4   0 3172.45 347.232   9
   8   4   0 4036.50 339.292  27
   8   4   0 3440.54 317.659  11
  -8   4  -1 13721.3 746.630   9
   8   4   1 14157.4 692.808  11
   8   4   1 13535.2 670.455  27
   8   4   2 1529.30 213.304  27
   8   4   2 1399.64 214.487  11
   8   4   3 802.216 175.264  11
   8   4   4 4285.46 363.628  11
   8   4   5 6038.43 352.606  25
   8   4   5 6812.25 437.987  11
   8   4   6 2987.39 240.714  14
   8   4   6 2633.33 246.882  11
   8   4   7 2519.64 184.417  14
  -8   6   8 460.457 101.313  17
  -8   6   7 3045.91 263.170  17
  -8   6   6 910.973 159.003  17
  -8   6   5 10310.2 549.659  17
  -8   6   4 14671.5 676.402  17
   8   6  -4 14326.1 633.795  17
  -8   6   3 2150.13 244.061  17
   8   6  -3 2085.81 232.894  17
  -8   6   2 10393.0 531.039  17
   8   6  -2 8622.77 494.901  17
  -8   6   1 2302.60 231.050  17
   8   6  -1 2098.18 234.508  17
   8   6   0 601.613 141.896  11
   8   6   0 694.692 144.047  17
   8   6   1 7332.97 442.652  11
   8   6   1 11736.9 516.651  17
   8   6   2 1376.51 230.356  11
   8   6   2 4527.00 273.615  17
  -9  -5  11 1374.47 156.030  19
  -9  -5  10 1719.91 201.269  19
  -9  -5   9 5765.32 410.661  13
  -9  -5   9 6084.49 406.549  19
  -9  -5   8 3298.81 316.374  13
  -9  -5   7 12032.5 620.533  22
  -9  -5   7 9927.61 590.053  13
  -9  -5   6 10750.1 614.012  22
  -9  -5   5 134.960 95.3889  22
  -9  -5   4 6935.57 498.448  22
  -9  -5   3 4.60412 70.3160  22
  -9  -5   2 24887.7 1031.77  22
  -9  -5   1 10798.2 617.841  22
  -9  -5   0 8054.70 507.455  22
   9  -5   0 7847.71 501.754  20
   9  -5   1 3238.56 312.626  20
   9  -5   1 3921.50 322.555  18
   9  -5   2 2184.19 246.478  20
   9  -5   2 2379.01 245.548  18
   9  -5   3 4364.61 322.928  20
   9  -5   3 4309.57 312.960  18
   9  -5   4 2199.17 197.378  20
   9  -5   4 2156.53 196.375  18
  -9  -3  13 3811.89 286.797  13
  -9  -3  13 4410.73 281.449  16
  -9  -3  12 11074.7 572.409  13
  -9  -3  12 11503.0 553.541  19
  -9  -3  11 1114.21 187.880  13
  -9  -3  11 1364.88 197.617  19
  -9  -3  10 135.501 91.8759  13
  -9  -3  10 120.066 74.9232  19
  -9  -3   9 4390.89 364.606  13
  -9  -3   9 3495.52 346.028   8
  -9  -3   8 887.106 179.171   8
  -9  -3   8 1240.24 190.642  13
  -9  -3   7 9755.12 586.196   8
   9  -3  -6 793.969 155.786  10
   9  -3  -5 651.885 139.014  10
   9  -3  -4 3552.54 323.871  10
  -9  -3   3 2965.67 317.108   6
   9  -3  -3 2297.29 267.430  10
  -9  -3   2 331.722 119.623   6
   9  -3  -2 323.111 117.379  10
  -9  -3   1 1375.59 219.481   6
   9  -3  -1 1080.23 191.879  10
  -9  -3   0 12043.1 692.883   6
   9  -3   0 12385.0 685.477  10
   9  -3   1 5694.80 397.020  20
   9  -3   1 5012.14 427.870  10
   9  -3   2 1729.95 224.088  20
   9  -3   2 1714.12 220.439  18
   9  -3   2 1197.31 214.821  10
   9  -3   3 2149.89 253.416  20
   9  -3   3 3222.79 310.278  18
   9  -3   4 8370.01 491.800  20
   9  -3   4 8302.83 518.029  18
   9  -3   5 8332.82 507.063  18
   9  -3   6 14428.9 641.260  28
   9  -3   7 16219.5 611.111  28
  -9  -1  15 328.799 97.1349  16
  -9  -1  14 571.115 129.772  16
  -9  -1  13 3281.98 306.785  16
  -9  -1  12 8416.19 521.023  16
  -9  -1  12 9342.82 521.517  13
  -9  -1  11 1269.94 207.844  16
  -9  -1  11 1042.56 178.261  13
  -9  -1  10 221.376 84.8654  16
  -9  -1  10 485.306 126.714  13
  -9  -1   9 7105.62 488.460   4
  -9  -1   9 7188.70 492.183   3
  -9  -1   8 6508.84 453.674   3
  -9  -1   7 1029.29 164.912   3
  -9  -1   6 26800.9 922.516   3
  -9  -1   5 8987.55 474.846   5
   9  -1  -5 9254.13 431.441  10
  -9  -1   4 6723.23 407.548   5
   9  -1  -4 7648.12 392.989  10
  -9  -1   3 8516.91 467.649   5
   9  -1  -3 8835.49 444.436  10
   9  -1  -2 125486. 3104.68  10
   9  -1  -1 23178.5 863.832  10
  -9  -1   0 2590.91 262.758   6
   9  -1   0 3212.17 283.017  10
  -9  -1  -1 266.837 99.8541   6
   9  -1   1 113.716 80.1489  10
   9  -1   2 10745.6 613.424   7
   9  -1   2 11472.0 612.366  10
   9  -1   3 3609.70 304.981  12
   9  -1   3 3580.35 356.735   7
   9  -1   4 7644.36 476.488  12
   9  -1   4 7335.97 479.047  18
   9  -1   4 7370.14 537.525   7
   9  -1   4 7169.83 463.169  26
   9  -1   5 507.303 139.111  26
   9  -1   5 361.963 118.899  12
   9  -1   5 601.127 151.066  28
   9  -1   6 3850.21 334.888  12
   9  -1   6 3759.97 330.640  26
   9  -1   6 3727.35 332.890  28
   9  -1   7 1628.82 210.136  26
   9  -1   7 2181.95 241.833  28
   9  -1   8 11693.0 509.386  28
  -9   1  15 443.110 85.3715  23
  -9   1  14 517.874 136.879  16
  -9   1  14 590.607 122.748  23
  -9   1  13 3886.18 315.788  23
  -9   1  13 2960.19 283.300  16
  -9   1  12 7035.94 462.049  16
  -9   1  12 8325.02 491.457  23
  -9   1  11 1251.13 195.586  16
  -9   1  11 1142.04 184.397  23
  -9   1  10 249.330 106.263  16
  -9   1  10 118.738 75.5679  21
  -9   1   9 7081.86 490.920   3
  -9   1   9 8121.93 535.889   4
  -9   1   8 6573.81 452.303   3
  -9   1   8 5632.62 416.354   4
  -9   1   7 1419.32 188.618   3
  -9   1   7 1506.48 198.777   4
  -9   1   6 26643.5 923.239   3
  -9   1   6 27193.8 921.769   4
   9   1  -5 9542.18 429.765  10
  -9   1   5 8866.62 436.895   9
  -9   1   4 7481.59 379.241   9
   9   1  -4 7494.34 401.472  10
  -9   1   4 7849.41 350.523   4
  -9   1   3 9688.21 429.701   9
   9   1  -3 10303.0 494.874  10
  -9   1   2 140755. 3261.65   9
   9   1  -2 134981. 3401.83  10
   9   1  -1 25815.4 946.018  10
   9   1   0 2949.76 284.091  10
   9   1   1 562.980 135.613  10
   9   1   2 11356.0 627.772   7
   9   1   2 11311.6 615.529  10
   9   1   3 3846.86 371.297   7
   9   1   4 7753.13 477.934  26
   9   1   4 7288.28 447.558  12
   9   1   4 7027.36 522.397   7
   9   1   4 7013.62 442.635  28
   9   1   5 205.748 111.571  26
   9   1   5 315.624 113.370  23
   9   1   5 384.504 107.793  14
   9   1   5 126.851 91.4982  28
   9   1   6 3795.43 313.789  23
   9   1   6 4271.71 321.912  14
   9   1   6 3600.36 325.598  26
   9   1   6 4236.06 340.937  28
   9   1   7 1744.10 216.804  26
   9   1   7 1973.36 204.577  14
   9   1   7 2284.44 233.139  28
   9   1   8 11895.9 495.791  28
  -9   3  14 494.546 102.420  23
  -9   3  13 3999.72 298.438  23
  -9   3  12 10307.1 548.534  23
  -9   3  12 11043.8 555.233  21
  -9   3  11 1299.33 203.624  23
  -9   3  11 1104.74 185.470  21
  -9   3  10 194.661 101.237  21
  -9   3   9 3608.02 318.440  21
  -9   3   8 1209.74 179.528  21
  -9   3   7 10927.3 628.027   9
  -9   3   6 531.563 137.426   9
  -9   3   5 473.292 131.914   9
  -9   3   4 3087.20 303.786   9
  -9   3   3 2668.46 282.946   9
  -9   3   2 424.757 123.905   9
  -9   3   1 1809.15 231.985   9
  -9   3   0 14597.8 715.530   9
  -9   3  -1 5439.34 421.346   9
   9   3   1 5259.51 363.356  27
  -9   3  -2 1480.34 219.456   9
   9   3   2 1533.23 216.106  11
   9   3   3 2147.23 265.272  11
   9   3   4 9148.80 540.848  11
   9   3   5 9201.32 511.060  11
   9   3   6 13474.7 590.318  14
   9   3   7 14773.4 556.604  14
  -9   5  11 1334.44 139.806  23
  -9   5  10 1473.57 166.529  23
  -9   5  10 1526.10 184.296  22
  -9   5  10 1679.53 187.919  21
  -9   5   9 6220.61 387.674  21
  -9   5   8 3682.38 300.805  21
  -9   5   8 3947.14 331.031  17
  -9   5   7 10394.3 574.147  17
  -9   5   6 9867.47 566.044  17
   9   5  -5 87.1675 91.0072  27
  -9   5   5 57.2031 87.2819  17
   9   5  -4 6947.99 463.049  27
  -9   5   4 6217.48 448.010  17
   9   5  -3 47.3875 77.6095  27
  -9   5   3 137.033 89.3043  17
   9   5  -2 25412.5 1024.96  27
  -9   5   2 27000.7 1017.10  17
   9   5  -1 14553.4 675.870  11
  -9   5   1 12937.4 632.227  17
   9   5   0 9551.33 548.619  11
   9   5   0 8085.36 515.236  27
   9   5   1 3465.15 324.248  11
   9   5   2 2539.53 277.522  11
   9   5   3 5250.19 379.267  11
   9   5   4 1998.91 214.591  11
 -10  -6   9 4762.49 273.043  19
 -10  -6   8 5949.70 337.554  19
 -10  -6   7 3468.88 266.725  22
 -10  -6   6 918.605 154.327  22
 -10  -6   5 115.236 85.1953  22
 -10  -6   4 207.616 107.681  22
 -10  -6   3 5035.69 372.987  22
  10  -6  -3 5048.01 322.671  20
 -10  -6   2 1665.10 206.199  22
  10  -6  -2 1900.65 198.215  20
  10  -6  -1 4885.28 326.215  20
  10  -6   0 410.098 100.950  20
  10  -6   1 644.593 108.775  20
 -10  -4  12 1949.42 207.089  13
 -10  -4  12 1742.24 185.060  19
 -10  -4  11 104.495 99.0355  13
 -10  -4  11 197.321 92.0443  19
 -10  -4  10 2972.22 293.594  19
 -10  -4  10 2899.57 301.359  13
 -10  -4   9 2194.87 267.157  13
 -10  -4   8 475.804 130.830  13
 -10  -4   8 156.980 91.0157  22
 -10  -4   7 6039.41 436.403  13
 -10  -4   7 5860.22 440.079  22
 -10  -4   7 5910.50 477.557   8
 -10  -4   6 2900.66 297.955  13
 -10  -4   6 2938.66 312.618  22
 -10  -4   6 3590.64 367.854   8
  10  -4  -6 3568.83 350.574  10
 -10  -4   5 3969.17 364.475  22
 -10  -4   5 4595.80 411.927   8
  10  -4  -5 4204.68 392.955  10
 -10  -4   4 14814.6 737.423  22
  10  -4  -4 13958.6 767.057  10
 -10  -4   3 4943.30 402.438  22
  10  -4  -3 4152.16 402.323  10
 -10  -4   2 1337.44 210.090  22
  10  -4  -2 1226.66 221.437  10
 -10  -4   1 17850.2 814.290  22
  10  -4  -1 18972.9 823.115  20
  10  -4  -1 18928.4 927.971  10
  10  -4   0 13300.8 679.392  20
  10  -4   1 17422.7 796.850  20
  10  -4   2 2820.01 297.439  20
  10  -4   2 3011.91 290.567  18
  10  -4   3 7691.81 473.304  20
  10  -4   3 8434.28 486.248  18
  10  -4   4 2502.47 236.935  20
  10  -4   4 2557.74 246.380  18
  10  -4   5 5630.84 325.553  18
  10  -4   5 5172.04 320.191  28
 -10  -2  14 12055.4 532.478  16
 -10  -2  14 11611.1 496.669  13
 -10  -2  13 175.648 98.9563  16
 -10  -2  13 140.359 80.9211  13
 -10  -2  12 12722.9 642.157  13
 -10  -2  12 13073.7 644.412  16
 -10  -2  11 3199.33 301.661  16
 -10  -2  11 2837.17 298.083  13
 -10  -2  10 159.496 82.3746  16
 -10  -2  10 137.806 100.308  13
 -10  -2   9 2193.56 231.044  16
 -10  -2   9 1590.32 211.438  13
 -10  -2   8 603.252 143.483   8
 -10  -2   7 27545.5 998.673   3
 -10  -2   6 3796.83 301.340   3
 -10  -2   6 4306.19 345.478   5
  10  -2  -6 4222.84 316.485  10
 -10  -2   5 179.052 95.6740   5
 -10  -2   5 152.824 63.4795   3
  10  -2  -5 187.373 79.3015  10
 -10  -2   4 2368.21 263.564   5
  10  -2  -4 2327.46 244.917  10
  10  -2  -3 28988.5 1051.21  10
 -10  -2   2 26663.2 1051.35   6
  10  -2  -2 26761.3 1018.48  10
 -10  -2   1 9541.73 581.977   6
  10  -2  -1 10199.4 578.203  10
 -10  -2   0 9923.50 601.237   6
  10  -2   0 9264.21 565.933  10
  10  -2   1 9057.09 545.186   7
 -10  -2  -1 8365.09 561.478   6
  10  -2   1 8436.70 549.535  10
  10  -2   2 11376.2 586.810  20
  10  -2   2 12445.1 605.345  18
  10  -2   2 12261.1 677.212  10
  10  -2   2 11139.3 639.808   7
  10  -2   3 10548.8 549.376  26
  10  -2   3 9879.86 548.216  20
  10  -2   3 10331.0 571.201  18
  10  -2   3 9063.36 586.448   7
  10  -2   4 5098.55 376.021  26
  10  -2   4 5348.51 407.384  18
  10  -2   5 2780.06 263.348  26
  10  -2   6 1245.71 172.361  26
  10  -2   6 1304.48 183.836  28
  10  -2   7 2097.65 199.874  28
 -10   0  15 147.485 83.1177  16
 -10   0  14 4249.34 326.801  16
 -10   0  13 3441.18 320.392  16
 -10   0  13 4034.83 316.213  13
 -10   0  12 27495.4 1044.60  16
 -10   0  12 27766.1 1032.89  13
 -10   0  11 3733.14 332.821  16
 -10   0  10 203.301 86.7264  16
 -10   0   9 28595.3 1114.66   3
 -10   0   9 27550.7 1089.97   4
 -10   0   8 22370.0 912.251   3
 -10   0   8 23140.9 918.272   4
 -10   0   7 7089.08 435.207   3
 -10   0   6 140.738 74.9809   3
  10   0  -5 35908.4 1105.03  10
 -10   0   4 112784. 2922.79   5
  10   0  -4 116702. 2868.30  10
 -10   0   3 167599. 4041.87   5
  10   0  -3 166006. 4009.59  10
 -10   0   2 14392.0 637.348   5
  10   0  -2 14023.3 638.747  10
 -10   0   1 192768. 4488.77   5
  10   0  -1 181466. 4522.78  10
 -10   0   0 58539.9 1660.48   5
  10   0   0 54994.5 1708.28  10
  10   0   1 259.195 106.755  10
  10   0   2 1815.37 255.848   7
  10   0   2 1878.16 247.011  10
  10   0   3 26682.2 996.964  12
  10   0   3 27918.8 1002.86  28
  10   0   3 27281.4 1139.93   7
  10   0   4 234.521 127.559   7
  10   0   4 35.5132 81.0580  26
  10   0   4 37.8106 76.4978  12
  10   0   4 76.7078 67.6667  28
  10   0   5 14534.8 707.960  26
  10   0   5 14891.0 703.316  28
  10   0   6 896.160 172.540  26
  10   0   6 777.128 160.684  28
  10   0   7 2489.35 242.363  26
  10   0   7 2786.35 246.235  28
  10   0   8 1510.80 146.277  28
 -10   2  14 12476.5 540.485  23
 -10   2  13 340.113 111.018  23
 -10   2  12 12706.6 634.494  23
 -10   2  11 2333.32 256.144  21
 -10   2  10 150.017 93.5135  21
 -10   2   9 1719.41 209.343  21
 -10   2   8 229.738 89.2649   4
 -10   2   7 24998.8 944.845   4
 -10   2   7 27166.2 1007.43   9
 -10   2   6 3616.74 292.345   3
 -10   2   6 3439.64 307.950   9
 -10   2   5 116.244 72.1767   9
 -10   2   5 337.742 90.0672   3
 -10   2   4 2502.41 246.525   9
 -10   2   3 30534.3 1030.99   9
  10   2  -3 29128.3 1076.75  10
 -10   2   2 28872.9 996.162   9
  10   2  -2 28136.6 1074.58  10
 -10   2   1 11350.4 553.422   9
  10   2  -1 10873.8 619.424  10
  10   2   0 10375.5 622.279  10
  10   2   1 9540.52 567.225   7
  10   2   2 11485.4 593.818  15
  10   2   2 11667.5 652.867   7
  10   2   3 6852.23 439.479  26
  10   2   3 9565.05 583.528   7
  10   2   4 5199.48 377.751  26
  10   2   4 5532.49 395.772  11
  10   2   5 2169.78 233.971  14
  10   2   5 2349.33 247.265  26
  10   2   6 1277.67 175.888  26
  10   2   6 953.838 146.281  14
  10   2   7 1899.07 168.318  14
 -10   4  13 1093.19 129.311  23
 -10   4  12 1845.83 197.640  23
 -10   4  11 119.510 88.9398  23
 -10   4  11 60.6996 96.0827  21
 -10   4  10 3411.27 304.624  21
 -10   4   9 2362.32 259.125  21
 -10   4   8 128.919 91.3883  21
 -10   4   8 446.103 129.089  17
 -10   4   7 5483.43 458.442   9
 -10   4   7 5955.34 397.065  21
 -10   4   7 5445.41 405.615  17
 -10   4   6 3015.59 338.440   9
 -10   4   6 3305.06 313.539  17
 -10   4   5 4734.31 415.036   9
  10   4  -5 5247.25 378.705  27
 -10   4   5 4004.02 350.591  17
  10   4  -4 15517.8 708.528  27
 -10   4   4 14226.9 762.670   9
 -10   4   4 14459.8 698.040  17
 -10   4   3 4474.76 411.516   9
  10   4  -3 5238.69 393.267  27
 -10   4   3 5465.50 397.216  17
  10   4  -2 1593.21 224.778  27
 -10   4   2 1598.56 245.491   9
 -10   4   2 1783.51 224.899  17
  10   4  -1 19232.9 848.695  27
 -10   4   1 19370.5 922.224   9
  10   4  -1 21344.6 864.264  11
  10   4   0 15654.6 737.681  11
  10   4   0 14826.9 717.544  27
  10   4   1 21097.0 883.604  11
  10   4   1 18612.5 817.497  27
  10   4   2 3298.85 324.573  11
  10   4   3 7847.41 494.463  11
  10   4   4 2659.85 265.800  11
  10   4   5 5493.32 316.982  14
  10   4   5 5120.40 323.915  11
 -10   6   8 6068.93 336.510  17
 -10   6   7 3596.25 279.426  17
 -10   6   6 816.782 148.795  17
 -10   6   5 238.704 97.2644  17
  10   6  -5 259.094 94.3132  17
 -10   6   4 99.8986 69.9804  17
  10   6  -4 315.741 97.2100  17
 -10   6   3 5447.27 362.048  17
 -10   6   2 1941.21 199.749  17
  10   6  -1 4894.19 332.751  17
  10   6   0 334.594 98.2757  11
  10   6   0 323.053 97.4475  17
  10   6   1 254.722 99.4603  11
  10   6   1 337.122 81.9117  17
 -11  -5  11 21379.6 722.866  19
 -11  -5  10 1921.32 202.337  19
 -11  -5   9 2562.59 259.860  13
 -11  -5   8 9154.61 527.007  13
 -11  -5   8 9844.62 538.819  22
 -11  -5   7 1158.60 200.657  22
 -11  -5   6 8026.69 523.460  22
 -11  -5   5 9459.48 580.793  22
 -11  -5   4 2477.30 292.964  22
 -11  -5   3 2935.26 311.520  22
  11  -5  -3 3009.53 285.812  20
 -11  -5   2 8769.95 540.752  22
  11  -5  -2 8908.47 518.688  20
 -11  -5   1 3071.03 299.363  22
  11  -5  -1 2929.19 289.074  20
  11  -5   0 15282.6 698.651  20
  11  -5   1 3673.65 306.539  20
  11  -5   2 2054.49 211.703  20
  11  -5   3 2860.05 211.604  20
 -11  -3  14 2775.62 207.431  13
 -11  -3  13 337.686 102.572  13
 -11  -3  12 7194.24 457.597  13
 -11  -3  11 567.304 147.151  13
 -11  -3  10 11955.3 635.487  13
 -11  -3   9 774.402 158.026  13
 -11  -3   9 626.866 141.634  22
 -11  -3   9 923.296 184.833   8
 -11  -3   8 1871.43 242.588  22
 -11  -3   8 1886.13 237.630  13
 -11  -3   8 1401.04 227.543   8
 -11  -3   7 9779.78 529.537  13
 -11  -3   7 9321.95 550.608  22
 -11  -3   7 9719.32 594.661   8
 -11  -3   6 41282.4 1393.29  22
  11  -3  -6 43187.6 1437.13  10
 -11  -3   5 28049.1 1133.31   5
  11  -3  -5 28461.6 1107.80  10
  11  -3  -4 55393.2 1774.02  10
  11  -3  -3 2601.81 302.414  10
  11  -3  -2 5213.64 368.877  20
  11  -3  -2 4868.37 429.281  10
  11  -3  -1 38974.4 1298.05  20
  11  -3  -1 39176.6 1440.47  10
  11  -3   0 4708.64 374.644  20
  11  -3   0 3904.02 390.586  10
  11  -3   1 15127.0 727.113  20
  11  -3   1 15516.6 806.259  10
  11  -3   2 19190.4 835.099  20
  11  -3   3 8972.09 520.892  20
  11  -3   3 8743.99 510.883  18
  11  -3   4 1137.83 178.460  18
  11  -3   5 264.660 104.902  28
  11  -3   6 390.056 99.5901  28
 -11  -1  15 6438.69 352.929  16
 -11  -1  14 8733.95 482.858  16
 -11  -1  14 9528.73 470.209  13
 -11  -1  13 2864.34 287.942  16
 -11  -1  13 2777.73 272.208  13
 -11  -1  12 26800.9 1028.88  16
 -11  -1  12 26607.0 1022.12  13
 -11  -1  11 6210.12 432.256  16
 -11  -1  11 6133.88 434.374  13
 -11  -1  10 8972.78 517.998  13
 -11  -1   9 18843.0 881.381   3
 -11  -1   8 1469.56 216.080   3
 -11  -1   7 3150.27 291.326   3
 -11  -1   6 7466.90 440.315   3
 -11  -1   6 7115.77 470.761   5
 -11  -1   5 35574.8 1245.44   5
  11  -1  -5 37806.9 1196.56  10
 -11  -1   4 4327.56 356.509   5
  11  -1  -4 4593.70 341.339  10
 -11  -1   3 55922.6 1708.46   5
  11  -1  -3 55528.7 1663.39  10
 -11  -1   2 33993.0 1195.41   5
  11  -1  -2 31841.6 1152.35  10
 -11  -1   1 31622.2 1160.41   5
  11  -1  -1 30550.9 1140.45  10
 -11  -1   0 26009.4 1035.71   5
  11  -1   0 26526.9 1056.91  10
  11  -1   1 39221.1 1405.69  10
  11  -1   2 2384.26 303.350   7
  11  -1   2 3158.76 290.081  20
  11  -1   3 1525.93 215.772  26
  11  -1   3 1564.70 253.421   7
  11  -1   4 827.273 166.653  26
  11  -1   4 796.104 162.760  28
  11  -1   5 7871.22 479.766  26
  11  -1   5 8442.61 496.498  28
  11  -1   6 19657.7 763.749  26
  11  -1   6 19906.3 770.091  28
  11  -1   7 2042.37 183.859  26
  11  -1   7 1919.14 178.553  28
 -11   1  15 5545.18 286.363  23
 -11   1  15 5372.07 287.953  16
 -11   1  14 9172.28 457.571  23
 -11   1  14 8834.13 459.417  16
 -11   1  13 2396.17 254.223  16
 -11   1  13 3017.42 275.532  23
 -11   1  12 25392.5 978.305  16
 -11   1  12 26898.3 986.599  23
 -11   1  11 5584.82 396.154  16
 -11   1  10 7989.42 479.472  22
 -11   1   9 17867.0 850.670   3
 -11   1   9 17320.9 831.405   4
 -11   1   8 1441.26 209.181   4
 -11   1   8 1616.71 221.621   3
 -11   1   7 3291.91 299.720   3
 -11   1   7 4349.31 331.626   4
 -11   1   6 7646.36 449.153   3
  11   1  -6 8841.21 452.916  10
 -11   1   6 8794.07 452.854   4
  11   1  -5 39928.6 1247.94  10
 -11   1   5 37737.9 1183.72   9
 -11   1   4 5114.78 317.796   9
  11   1  -4 4953.86 363.594  10
  11   1  -3 60361.1 1784.66  10
  11   1  -2 34615.7 1225.92  10
  11   1  -1 33635.2 1229.82  10
  11   1   0 27005.5 1088.74  10
  11   1   1 37946.0 1384.39  10
  11   1   2 2601.80 312.998   7
  11   1   2 2496.47 262.018  15
  11   1   2 2346.81 286.950  10
  11   1   3 1555.64 212.232  26
  11   1   3 1729.87 259.812   7
  11   1   4 993.595 180.925  26
  11   1   5 8467.20 500.049  26
  11   1   5 9273.35 489.322  28
  11   1   6 19737.9 760.721  26
  11   1   6 19047.3 710.756  28
  11   1   7 2392.70 197.647  26
 -11   3  14 2737.76 213.072  23
 -11   3  13 353.528 112.968  23
 -11   3  12 7448.90 454.266  23
 -11   3  11 662.921 161.360  22
 -11   3  11 352.811 121.502  21
 -11   3  10 12655.7 653.828  22
 -11   3  10 11915.7 617.979  21
 -11   3   9 798.215 159.038  21
 -11   3   8 1712.80 212.902  21
 -11   3   8 1796.45 230.612  17
 -11   3   7 9102.40 488.100  21
 -11   3   7 9294.36 524.945  17
 -11   3   7 10453.5 617.365   9
 -11   3   6 40624.4 1408.46   9
 -11   3   6 39713.3 1302.30  17
 -11   3   5 28790.3 1117.34   9
 -11   3   4 54523.1 1723.82   9
 -11   3   3 2789.56 297.583   9
  11   3  -2 5100.37 374.291  27
 -11   3   2 5570.75 425.956   9
  11   3  -1 41996.6 1360.76  27
 -11   3   1 42198.2 1435.44   9
  11   3   0 5110.89 376.730  27
  11   3   1 16517.2 770.194  11
  11   3   2 19600.8 856.053  11
  11   3   3 8456.80 515.311  11
  11   3   4 1207.48 183.618  11
  11   3   5 131.407 75.9813  14
  11   3   5 58.3767 74.4382  11
  11   3   6 266.657 74.4485  14
 -11   5  11 21881.7 702.871  23
 -11   5  11 21607.9 705.074  22
 -11   5  10 2185.61 203.582  23
 -11   5  10 2183.32 223.913  22
 -11   5   9 2574.62 245.969  17
 -11   5   8 9979.18 537.068  17
 -11   5   7 907.643 171.765  17
 -11   5   6 6837.72 470.222  17
  11   5  -6 8203.39 471.907  27
  11   5  -5 10173.3 555.589  27
 -11   5   5 8525.29 533.966  17
 -11   5   4 2403.94 270.696  17
  11   5  -4 2885.10 294.960  27
  11   5  -3 3419.80 324.926  27
 -11   5   3 3760.51 336.140  17
 -11   5   2 10614.8 557.634  17
  11   5  -2 10211.4 580.358  27
  11   5  -1 2955.36 284.743  11
  11   5  -1 3022.29 300.307  27
  11   5   0 16192.5 720.576  11
  11   5   0 15746.5 705.502  27
  11   5   1 4268.91 335.017  11
  11   5   2 2243.24 232.106  11
  11   5   3 2089.44 201.573  11
 -12  -6   8 6910.94 345.388  19
 -12  -6   7 2704.07 224.461  22
 -12  -6   6 604.441 120.788  22
 -12  -6   5 2076.68 218.717  22
 -12  -6   4 8874.83 464.191  22
 -12  -6   3 3216.14 260.343  22
  12  -6  -3 3365.55 229.334  20
  12  -6  -2 5145.04 297.172  20
  12  -6  -1 7452.75 358.111  20
 -12  -4  13 3069.68 227.646  13
 -12  -4  12 263.543 99.9306  13
 -12  -4  12 188.627 70.6397  19
 -12  -4  11 952.454 167.495  13
 -12  -4  11 907.749 151.754  19
 -12  -4  10 1557.43 219.063  13
 -12  -4   9 25041.2 1000.22  13
 -12  -4   9 26959.4 1023.52  22
 -12  -4   8 96.3171 87.4168  13
 -12  -4   8-15.8606 83.7641  22
 -12  -4   7 3978.41 339.089  13
 -12  -4   7 3780.61 359.036  22
 -12  -4   6 14943.1 761.182  22
 -12  -4   5 11089.8 640.578  22
 -12  -4   4 12756.1 685.587  22
  12  -4  -4 11931.0 603.775  20
 -12  -4   3 8439.29 544.356  22
  12  -4  -3 9149.84 528.720  20
 -12  -4   2 31785.5 1189.77  22
  12  -4  -2 33752.9 1193.29  20
  12  -4  -1 5875.40 429.073  20
  12  -4   0 469.306 141.461  20
  12  -4   1 5901.07 419.983  20
  12  -4   2 7422.22 450.354  20
  12  -4   3 783.181 137.462  20
  12  -4   4-1.55506 69.8913  28
 -12  -2  15 269.796 76.9599  16
 -12  -2  14 547.600 121.376  16
 -12  -2  14 567.639 123.396  13
 -12  -2  13 540.595 127.124  16
 -12  -2  13 589.814 131.391  13
 -12  -2  12 2681.33 278.698  16
 -12  -2  12 2886.39 297.108  13
 -12  -2  11 7689.76 476.718  16
 -12  -2  11 7400.82 484.973  13
 -12  -2  10 21771.9 868.975  16
 -12  -2  10 23267.7 906.565  22
 -12  -2  10 20201.5 873.909  13
 -12  -2   9 4431.85 359.486  22
 -12  -2   9 4588.74 358.483  13
 -12  -2   8 17234.6 751.375  22
 -12  -2   8 15901.5 706.550  13
 -12  -2   7 36259.6 1308.10   5
 -12  -2   6 35758.9 1200.17   3
 -12  -2   6 35340.3 1290.82   5
  12  -2  -6 35805.9 1234.96  10
 -12  -2   5 8590.26 556.003   5
  12  -2  -5 8485.25 522.888  10
 -12  -2   4 46528.0 1582.48   5
  12  -2  -4 46995.8 1536.99  10
 -12  -2   3 1626.50 244.770   5
  12  -2  -3 1535.59 229.049  10
  12  -2  -2 72580.0 2176.35  10
  12  -2  -1 41858.9 1345.93  20
  12  -2  -1 41958.4 1492.81  10
  12  -2   0 40837.8 1353.54  20
  12  -2   0 41577.8 1492.06  10
  12  -2   1 844.125 191.158   7
  12  -2   1 1309.34 199.832  20
  12  -2   1 924.173 211.141  10
  12  -2   2 40322.2 1316.78  26
  12  -2   2 41070.1 1371.89  20
  12  -2   3 11224.6 578.915  26
  12  -2   3 12084.9 608.790  20
  12  -2   4 3039.37 268.576  26
  12  -2   4 2846.80 280.990  28
  12  -2   5 4337.55 291.568  26
  12  -2   5 4788.94 331.071  28
  12  -2   6 3681.15 244.805  28
 -12   0  15 18697.4 687.533  16
 -12   0  14 31386.0 1086.58  16
 -12   0  14 33305.1 1077.24  13
 -12   0  13 14725.2 695.260  16
 -12   0  13 14799.6 697.142  13
 -12   0  12 46226.1 1490.82  16
 -12   0  11 27771.0 1043.36  16
 -12   0  10 3280.45 294.224  22
 -12   0   9 57715.6 1814.00   3
 -12   0   9 55980.8 1782.75   4
 -12   0   8 8144.41 509.243   3
 -12   0   8 7482.69 480.970   4
 -12   0   7 7993.62 486.653   3
  12   0  -6 21621.7 829.294  10
  12   0  -5 47123.6 1464.61  10
 -12   0   4 12284.8 643.051   5
  12   0  -4 12103.9 616.377  10
 -12   0   3 10991.9 597.860   5
  12   0  -3 10844.7 596.880  10
 -12   0   2 25319.7 986.208   5
  12   0  -2 24183.8 994.940  10
  12   0  -1 6456.95 474.186  10
  12   0   0 7896.67 540.195  10
  12   0   1 190.120 94.1721  24
  12   0   1-13.0581 75.0030  20
  12   0   1 66.4058 82.7845  10
  12   0   2 11611.1 700.752   7
  12   0   3 6215.25 441.481  26
  12   0   3 7041.85 441.250  28
  12   0   4 6178.02 432.755  26
  12   0   4 5741.34 394.963  28
  12   0   5 3600.58 310.856  26
  12   0   5 4221.66 311.849  28
  12   0   6 4682.07 317.520  26
  12   0   6 4869.36 295.204  28
 -12   2  15 452.903 92.5014  23
 -12   2  14 514.393 113.777  23
 -12   2  13 654.936 143.628  23
 -12   2  12 2592.43 269.155  23
 -12   2  11 7451.30 483.220  22
 -12   2  10 22805.7 938.605  22
 -12   2   9 4845.98 383.822  22
 -12   2   7 36158.2 1281.66   9
 -12   2   6 35626.7 1193.30   3
 -12   2   6 34621.4 1223.56   9
 -12   2   5 9253.84 526.399   9
 -12   2   4 52112.4 1568.89   9
  12   2  -4 50552.4 1648.19  10
 -12   2   3 1713.91 211.603   9
  12   2  -3 1784.80 254.365  10
  12   2  -2 73727.4 2235.12  10
  12   2  -1 44169.1 1414.41  15
  12   2  -1 45074.1 1579.40  10
  12   2   0 41656.6 1373.50  15
  12   2   1 1073.42 198.979   7
  12   2   1 1228.78 198.915  15
  12   2   2 41917.9 1334.90  26
  12   2   2 38787.3 1347.37  15
  12   2   3 11362.0 582.476  26
  12   2   3 11344.3 592.388  11
  12   2   4 3022.98 273.160  26
  12   2   4 3358.03 270.460  14
  12   2   5 4664.12 302.426  26
  12   2   5 4348.17 278.042  14
 -12   4  13 3173.85 221.970  23
 -12   4  12 350.124 100.676  23
 -12   4  11 1330.36 191.991  22
 -12   4  10 1673.00 226.926  22
 -12   4   9 25162.3 947.718  21
 -12   4   9 26834.2 997.038  17
 -12   4   8 223.807 99.0702  21
 -12   4   8 101.168 87.6138  17
 -12   4   7 4498.34 379.032  17
  12   4  -6 16614.2 734.772  27
 -12   4   6 14474.9 728.768  17
  12   4  -5 11178.2 599.068  27
 -12   4   5 10832.7 608.185  17
  12   4  -4 13047.1 664.695  27
 -12   4   4 12870.3 669.599  17
  12   4  -3 8991.29 547.129  27
 -12   4   3 9507.63 554.248  17
  12   4  -2 35679.1 1290.47  27
  12   4  -2 39209.6 1300.28  11
 -12   4   2 39233.5 1299.51  17
  12   4  -1 6324.42 442.464  11
  12   4  -1 6206.95 441.704  27
  12   4   0 371.798 117.860  27
  12   4   0 545.332 138.876  11
  12   4   1 6595.55 447.549  11
  12   4   2 7877.07 476.326  11
  12   4   3 895.061 155.241  11
  12   4   4 5.85882 55.6952  14
  12   4   4-124.879 70.5747  11
 -12   6   8 7292.02 366.354  22
 -12   6   8 7372.21 358.046  17
 -12   6   7 2514.30 219.967  17
 -12   6   6 442.715 110.599  17
  12   6  -6 437.466 87.2413  17
 -12   6   5 2389.88 223.502  17
  12   6  -5 2157.10 196.647  17
 -12   6   4 9073.68 444.596  17
  12   6  -2 4944.02 303.725  17
  12   6  -1 7079.08 345.438  17
 -13  -5  11 1799.72 157.443  19
 -13  -5  10 11225.9 496.510  19
 -13  -5   9 6289.13 387.679  22
 -13  -5   8 22459.0 877.341  22
 -13  -5   7 4786.31 379.681  22
 -13  -5   6 9411.49 556.027  22
 -13  -5   5 4798.75 391.185  22
 -13  -5   4 860.798 171.151  22
  13  -5  -4 883.202 154.591  20
 -13  -5   3 1815.63 227.197  22
  13  -5  -3 1975.78 238.132  20
 -13  -5   2 21019.1 821.037  22
  13  -5  -2 21844.1 839.043  20
  13  -5  -1 262.562 101.561  20
  13  -5   0 11348.4 530.912  20
  13  -5   1 3849.96 265.645  20
 -13  -3  14 2394.30 206.370  13
 -13  -3  13 3726.22 296.657  13
 -13  -3  12 9371.47 524.128  13
 -13  -3  11 8326.79 510.146  13
 -13  -3  10 7551.14 489.057  13
 -13  -3  10 7853.53 499.633  22
 -13  -3   9 1769.07 236.184  13
 -13  -3   9 1892.17 250.608  22
 -13  -3   8 24879.9 945.840  13
 -13  -3   8 23179.9 977.265  22
 -13  -3   8 22854.8 1007.24   8
 -13  -3   7 10672.5 615.350  22
 -13  -3   6 242.928 113.993  22
  13  -3  -6-2.26274 82.8060  10
 -13  -3   5 28358.7 1091.87  22
  13  -3  -5 26976.3 1132.06  10
 -13  -3   4 13157.4 680.481  22
  13  -3  -4 14317.8 658.332  20
  13  -3  -4 12907.6 741.040  10
  13  -3  -3 14159.4 652.965  20
  13  -3  -3 14149.1 760.360  10
  13  -3  -2 1157.17 189.238  20
  13  -3  -2 1188.74 211.307  10
  13  -3  -1 25196.1 1001.83  20
  13  -3   0 26064.0 1026.96  20
  13  -3   1 255.215 103.910  20
  13  -3   2 2544.48 266.114  20
  13  -3   3 2904.09 256.827  20
  13  -3   4 5532.39 333.938  28
 -13  -1  15 5982.21 345.151  16
 -13  -1  15 6436.58 332.579  13
 -13  -1  14 5145.15 361.669  16
 -13  -1  14 5283.55 357.613  13
 -13  -1  13 3140.17 299.599  16
 -13  -1  13 3019.57 293.380  13
 -13  -1  12 30728.5 1136.89  16
 -13  -1  12 32884.3 1174.48  13
 -13  -1  11 2193.95 253.438  16
 -13  -1  11 2190.31 259.948  13
 -13  -1  10 11841.9 616.757  22
 -13  -1   9 16775.1 755.106  22
 -13  -1   8 49451.0 1605.80   3
 -13  -1   7 48689.1 1554.55   3
 -13  -1   6 20904.1 941.223   5
  13  -1  -6 22404.1 900.282  10
 -13  -1   5 10613.9 626.578   5
  13  -1  -5 11044.6 604.883  10
 -13  -1   4 11050.9 639.129   5
  13  -1  -4 10858.7 615.105  10
 -13  -1   3 3368.50 337.445   5
  13  -1  -3 3244.98 333.063  10
 -13  -1   2 58120.6 1843.91   5
  13  -1  -2 56821.5 1840.06  10
  13  -1  -1 6440.70 427.561  20
  13  -1  -1 6289.39 496.022  10
  13  -1   0 50100.3 1585.72  20
  13  -1   0 51711.0 1746.87  10
  13  -1   1 15598.2 831.777   7
  13  -1   1 16832.5 769.656  20
  13  -1   1 16960.5 855.955  10
  13  -1   2 33651.9 1200.66  20
  13  -1   3 25698.3 999.133  26
  13  -1   3 28206.1 1013.27  28
  13  -1   4 11582.5 575.816  26
  13  -1   4 11676.6 568.477  28
  13  -1   5 2351.71 221.086  26
  13  -1   5 2716.01 226.465  28
 -13   1  15 5948.86 312.709  16
 -13   1  14 5042.09 316.936  23
 -13   1  14 4454.85 319.966  13
 -13   1  14 4635.85 322.515  16
 -13   1  13 3471.83 303.886  16
 -13   1  13 3580.93 291.374  23
 -13   1  12 31991.3 1133.27  16
 -13   1  12 32930.7 1118.75  23
 -13   1  11 2165.47 261.001  22
 -13   1  10 11841.7 628.014  22
 -13   1   9 17374.4 772.740  22
 -13   1   8 50444.1 1626.31   3
 -13   1   7 50545.2 1596.96   3
  13   1  -6 23642.7 934.944  10
  13   1  -5 11425.6 622.603  10
  13   1  -4 11090.0 627.785  10
  13   1  -3 3320.85 340.110  10
  13   1  -2 61813.2 1954.61  10
  13   1  -1 6200.37 430.178  24
  13   1  -1 5843.55 401.806  15
  13   1  -1 6708.03 512.000  10
  13   1   0 52407.6 1621.07  24
  13   1   0 50032.7 1579.71  15
  13   1   0 51072.1 1746.11  10
  13   1   1 15724.6 829.425   7
  13   1   1 15681.4 732.951  15
  13   1   1 16033.6 833.302  10
  13   1   2 34223.1 1199.48  15
  13   1   3 27745.6 1036.76  26
  13   1   4 10967.7 559.476  26
  13   1   5 2511.20 228.458  26
 -13   3  14 2154.80 189.075  23
 -13   3  13 4172.33 302.765  23
 -13   3  12 10273.6 532.289  22
 -13   3  11 8065.62 499.654  22
 -13   3  10 7807.06 511.032  22
 -13   3   9 2133.78 265.634  22
 -13   3   9 1957.74 236.606  17
 -13   3   8 23390.0 944.452  17
  13   3  -7 8369.09 492.660  27
 -13   3   7 9721.90 554.373  17
 -13   3   7 10242.3 616.988   9
  13   3  -6 129.701 90.3342  27
 -13   3   6-62.8183 83.6558   9
 -13   3   6 131.674 95.5975  17
 -13   3   5 26926.3 1088.58   9
  13   3  -5 27761.9 1025.13  27
 -13   3   5 26382.2 1023.30  17
  13   3  -4 13508.9 670.655  27
 -13   3   4 14365.5 725.054   9
 -13   3   4 13828.7 680.109  17
 -13   3   3 14480.1 726.051   9
  13   3  -3 14368.1 693.357  27
 -13   3   3 14016.3 684.363  17
  13   3  -2 1545.30 219.369  27
  13   3  -1 27059.3 1027.63  27
  13   3   0 29192.0 1054.30  27
  13   3   1 226.569 118.326  11
  13   3   2 2585.71 270.683  11
  13   3   3 2569.33 226.716  14
  13   3   3 3074.70 273.824  11
  13   3   4 5556.05 300.441  14
  13   3   4 5927.30 324.089  11
 -13   5  11 1914.36 166.364  23
 -13   5  11 1875.79 174.313  22
 -13   5  10 11497.7 529.141  22
 -13   5   9 5808.83 383.322  22
 -13   5   9 5639.18 359.353  17
 -13   5   8 21014.5 829.087  17
 -13   5   7 4714.71 364.690  17
  13   5  -7 4949.77 335.330  27
 -13   5   6 9169.16 531.527  17
  13   5  -6 10333.0 531.837  27
 -13   5   5 4844.46 370.898  17
  13   5  -5 5143.24 379.642  27
  13   5  -4 846.786 163.963  27
 -13   5   4 1004.26 171.639  17
 -13   5   3 2386.86 244.680  17
  13   5  -3 2187.79 250.811  27
  13   5  -2 24162.3 855.952  11
  13   5  -2 21558.0 868.002  27
  13   5  -1 272.223 101.637  11
  13   5  -1 271.605 103.597  27
  13   5   0 13045.7 577.793  11
  13   5   1 4218.75 287.581  11
 -14  -6   6 5572.73 306.992  22
 -14  -6   5 1666.17 164.005  22
 -14  -4  13 2501.56 199.514  13
 -14  -4  12 1093.28 159.007  13
 -14  -4  11 5429.90 369.650  13
 -14  -4  10 45948.9 1422.74  13
 -14  -4  10 44492.8 1414.61  22
 -14  -4   9 5602.45 396.650  13
 -14  -4   9 5555.68 414.550  22
 -14  -4   8 3157.16 328.145  22
 -14  -4   7 12245.0 671.177  22
 -14  -4   6 26543.8 1076.24  22
 -14  -4   5 50658.7 1654.70  22
 -14  -4   4 5065.72 410.369  22
  14  -4  -4 5282.39 390.203  20
 -14  -4   3 23264.9 951.405  22
  14  -4  -3 24138.2 946.129  20
  14  -4  -2 1005.47 177.251  20
  14  -4  -1 8447.04 505.794  20
  14  -4   0 51.5742 75.8590  20
  14  -4   1 18090.3 726.124  20
  14  -4   2 1382.59 158.324  20
 -14  -2  15 3878.19 241.014  13
 -14  -2  15 3914.92 236.853  16
 -14  -2  14 458.375 109.707  16
 -14  -2  14 387.514 105.328  13
 -14  -2  13 1172.53 182.520  16
 -14  -2  13 1110.78 178.842  13
 -14  -2  12 7133.40 445.900  16
 -14  -2  12 6436.23 446.385  13
 -14  -2  11 4274.48 348.821  16
 -14  -2  11 4483.71 365.546  22
 -14  -2  11 4356.40 366.095  13
 -14  -2  10 94203.7 2581.47  22
 -14  -2  10 92219.1 2539.22  13
 -14  -2   9 8347.21 525.601  22
 -14  -2   9 8254.80 496.320  13
 -14  -2   8 4228.39 362.685  22
 -14  -2   8 4352.01 340.204  13
 -14  -2   7-50.5694 77.4552  22
 -14  -2   6 25297.8 994.617  22
  14  -2  -6 26049.6 1062.99  10
 -14  -2   5 60115.8 1781.75  22
  14  -2  -5 58790.9 1708.97  20
  14  -2  -5 58359.7 1879.74  10
 -14  -2   4 3846.49 332.178  22
  14  -2  -4 4474.97 342.427  20
  14  -2  -4 3949.77 386.951  10
  14  -2  -3 7632.77 477.104  20
  14  -2  -3 8286.62 575.207  10
  14  -2  -2 6562.77 445.070  20
  14  -2  -2 5661.35 484.000  10
  14  -2  -1 3055.31 310.842  20
  14  -2  -1 3445.46 374.832  10
  14  -2   0 21579.1 915.687  20
  14  -2   1 18429.8 776.650  26
  14  -2   1 18585.9 825.918  20
  14  -2   2 1919.11 220.385  26
  14  -2   2 2139.49 244.700  20
  14  -2   3 3299.20 265.406  26
  14  -2   3 3801.48 298.029  28
  14  -2   4 2208.96 185.067  26
  14  -2   4 2116.09 197.160  28
 -14   0  15 12409.6 527.827  16
 -14   0  15 12301.8 509.671  13
 -14   0  14 186.638 102.893  16
 -14   0  14 207.992 98.2077  13
 -14   0  13 1918.84 236.088  16
 -14   0  13 1833.17 237.082  13
 -14   0  12 14634.4 706.426  16
 -14   0  11 21598.0 904.118  22
 -14   0  10 263.274 92.2088  22
 -14   0   9 6006.88 427.282  22
 -14   0   8 61.6665 52.2066   4
 -14   0   7 12976.8 671.073   3
  14   0  -6 46826.6 1532.96  10
  14   0  -5 24830.2 1019.68  10
  14   0  -4 25442.6 1060.15  10
  14   0  -3 12108.2 695.135  10
  14   0  -2 109.242 93.9464  24
  14   0  -2 130.699 79.3595  20
  14   0  -2 316.140 135.629  10
  14   0  -1 357.698 122.770  24
  14   0  -1 298.391 116.155  20
  14   0  -1 269.428 123.803  10
  14   0   0 86925.8 2380.64  24
  14   0   0 81411.3 2373.80  20
  14   0   0 87060.0 2568.94  10
  14   0   1 8201.28 505.663  15
  14   0   2 77252.4 2247.36  26
  14   0   2 83312.3 2247.13  15
  14   0   3 3646.66 321.329  26
  14   0   4 2445.56 243.606  26
  14   0   5 6527.10 347.067  26
 -14   2  14 582.180 115.297  23
 -14   2  13 1084.23 171.433  23
 -14   2  12 6785.71 449.157  22
 -14   2  11 4713.95 388.325  22
 -14   2  10 93049.0 2591.19  22
 -14   2   9 8336.27 529.817  22
 -14   2   8 4329.16 365.171  22
 -14   2   7 159.758 92.9569  22
 -14   2   6 27211.9 1015.23  22
 -14   2   6 27637.0 1057.76   9
  14   2  -5 59703.4 1749.98  15
  14   2  -5 61739.1 1783.61  24
 -14   2   5 61593.6 1773.53  22
  14   2  -4 4276.09 340.192  15
  14   2  -4 4187.40 348.363  24
  14   2  -4 3958.27 400.679  10
  14   2  -3 8617.18 520.946  24
  14   2  -3 7523.92 477.001  15
  14   2  -3 7806.30 575.398  10
  14   2  -2 6317.20 444.518  15
  14   2  -2 5964.75 510.333  10
  14   2  -1 2803.65 282.843  27
  14   2  -1 2700.59 292.207  15
  14   2   0 21443.7 918.987  15
  14   2   1 18476.1 778.082  26
  14   2   1 17305.3 808.801  15
  14   2   2 2629.58 255.006  26
  14   2   2 2482.09 265.064  11
  14   2   3 3938.66 292.922  26
  14   2   3 3931.23 295.091  11
  14   2   4 2554.78 202.747  26
 -14   4  13 2413.04 186.775  23
 -14   4  12 1352.74 165.598  23
 -14   4  12 1300.67 161.549  22
 -14   4  11 5444.26 373.407  22
 -14   4  10 45770.5 1457.37  22
 -14   4   9 5852.51 428.332  22
 -14   4   9 5548.64 401.983  17
 -14   4   8 2922.85 301.399  17
  14   4  -7 14075.4 657.963  27
 -14   4   7 12258.5 657.596  17
  14   4  -6 28300.6 1041.49  27
 -14   4   6 25655.4 1034.23  17
  14   4  -5 52764.5 1639.46  27
 -14   4   5 51708.1 1648.06  17
  14   4  -4 5440.87 411.534  27
 -14   4   4 5510.17 412.314  17
  14   4  -3 24096.8 978.118  27
  14   4  -3 26233.3 970.238  11
  14   4  -2 933.212 179.644  27
  14   4  -2 849.007 172.342  11
  14   4  -1 8974.91 516.444  11
  14   4  -1 7786.42 475.988  27
  14   4   0-76.6461 75.0960  27
  14   4   0 48.1108 96.0332  11
  14   4   1 19571.7 771.633  11
  14   4   2 1583.76 180.112  11
  14   6  -4 1951.29 162.821  17
 -15  -5  10 2501.99 197.995  22
 -15  -5  10 2566.56 192.811  19
 -15  -5   9 37.0162 58.0957  22
 -15  -5   8 1195.97 174.470  22
 -15  -5   7 2945.56 275.995  22
 -15  -5   6 5551.51 381.663  22
 -15  -5   5 1120.93 175.880  22
 -15  -5   4 974.454 156.798  22
  15  -5  -4 814.798 131.311  20
 -15  -5   3 12002.4 515.940  22
  15  -5  -3 11845.7 526.859  20
  15  -5  -2 3089.06 244.325  20
  15  -5  -1 21885.0 739.409  20
 -15  -3  14 3176.92 234.316  13
 -15  -3  13 761.366 138.710  13
 -15  -3  12 6770.42 427.547  13
 -15  -3  11 3865.24 330.631  13
 -15  -3  11 4330.53 345.119  22
 -15  -3  10 9367.11 539.753  13
 -15  -3  10 10241.1 584.425  22
 -15  -3   9 40762.7 1316.83  13
 -15  -3   9 38532.5 1376.16  22
 -15  -3   8 56677.9 1800.55  22
 -15  -3   7 9251.76 579.890  22
 -15  -3   6 45644.6 1543.44  22
 -15  -3   5 25920.6 1061.49  22
  15  -3  -5 27673.1 1014.54  20
 -15  -3   4 5066.60 407.294  22
  15  -3  -4 5726.26 413.634  20
  15  -3  -3 5436.15 412.374  20
  15  -3  -2 562.876 139.277  20
  15  -3  -1 9252.05 548.665  20
  15  -3   0 567.100 140.186  20
  15  -3   1 5962.79 398.337  20
  15  -3   2 11325.8 512.601  20
  15  -3   3 51.1335 55.4551  28
 -15  -1  15 1155.95 150.511  16
 -15  -1  15 1188.06 148.297  13
 -15  -1  14 3308.91 283.037  16
 -15  -1  14 2827.33 262.441  13
 -15  -1  13 27518.0 1018.00  16
 -15  -1  13 28347.2 1037.54  13
 -15  -1  12 5639.99 411.893  16
 -15  -1  12 6711.05 439.279  22
 -15  -1  12 5308.56 408.592  13
 -15  -1  11 27928.8 1053.25  22
 -15  -1  11 24829.4 1003.06  13
 -15  -1  10 8853.05 548.514  22
 -15  -1  10 9459.38 546.414  13
 -15  -1   9 29677.7 1143.69  22
 -15  -1   9 32696.2 1121.33  13
 -15  -1   8 1276.90 199.276  22
 -15  -1   7 10041.0 564.526  22
 -15  -1   6 3797.76 331.126  22
  15  -1  -6 4466.19 401.532  10
 -15  -1   5 18565.0 797.669  22
  15  -1  -5 19771.7 811.773  20
  15  -1  -5 20654.3 948.514  10
  15  -1  -4 3110.39 297.646  20
  15  -1  -4 2799.16 333.358  10
  15  -1  -3 67634.2 1994.92  20
  15  -1  -3 69238.7 2176.40  10
  15  -1  -2 8246.00 515.245  24
  15  -1  -2 7912.07 513.242  20
  15  -1  -2 8294.22 595.689  10
  15  -1  -1 31931.7 1147.50  24
  15  -1  -1 29870.2 1147.87  20
  15  -1  -1 30514.9 1268.57  10
  15  -1   0 5328.97 418.722  20
  15  -1   1 2250.20 265.260  20
  15  -1   2 330.232 109.023  26
  15  -1   2 386.204 99.0690  15
  15  -1   3 4589.70 322.567  26
  15  -1   3 4304.13 290.383  28
  15  -1   4 8638.52 401.446  26
 -15   1  15 1044.83 136.355  16
 -15   1  15 1011.19 133.162  13
 -15   1  14 2736.40 244.270  16
 -15   1  14 2709.60 257.685  13
 -15   1  13 27142.2 973.401  16
 -15   1  12 5461.38 394.284  16
 -15   1  12 6055.58 425.542  22
 -15   1  11 26256.3 1040.09  22
 -15   1  10 8951.26 550.010  22
 -15   1   9 31489.8 1166.69  22
 -15   1   8 1082.98 189.665  22
 -15   1   7 10591.3 577.321  22
  15   1  -6 4332.32 345.507  24
 -15   1   6 4039.42 330.199  22
  15   1  -6 3639.26 366.198  10
  15   1  -5 19600.4 832.299  24
  15   1  -5 19657.0 787.124  15
  15   1  -5 20815.1 957.900  10
  15   1  -4 3065.21 304.330  24
  15   1  -4 3193.65 293.059  15
  15   1  -4 3157.07 351.042  10
  15   1  -3 67991.3 2010.57  24
  15   1  -3 68965.2 1964.96  15
  15   1  -3 66931.1 2149.17  10
  15   1  -2 8564.06 539.151  24
  15   1  -2 8183.87 504.512  15
  15   1  -2 8563.55 607.731  10
  15   1  -1 29109.7 1129.84  24
  15   1  -1 30337.9 1119.14  15
  15   1  -1 30343.0 1254.28  10
  15   1   0 5990.75 434.180  15
  15   1   1 2330.38 266.171  15
  15   1   2 272.788 100.023  26
  15   1   2 177.225 88.7871  15
  15   1   3 4422.25 321.613  26
  15   1   4 9400.76 424.346  26
 -15   3  14 3110.59 215.000  23
 -15   3  13 895.314 138.998  23
 -15   3  13 989.093 140.484  22
 -15   3  12 6646.05 417.063  22
 -15   3  11 3678.93 333.520  22
 -15   3  10 8914.02 546.948  22
 -15   3   9 38201.1 1342.42  22
  15   3  -8 62016.5 1788.26  27
 -15   3   8 59105.1 1848.49  22
  15   3  -7 9251.01 537.905  27
 -15   3   7 9747.77 568.731  22
  15   3  -6 46389.6 1518.97  27
 -15   3   6 49126.8 1546.82  22
  15   3  -5 25806.6 1010.89  27
  15   3  -4 5324.58 411.277  27
  15   3  -3 4800.17 382.183  27
  15   3  -2 364.950 123.405  27
  15   3  -1 9336.48 520.987  27
  15   3   0 503.123 140.170  11
  15   3   1 6401.30 408.553  11
  15   3   2 11316.4 515.623  11
 -15   5  10 2729.87 225.137  22
 -15   5   9 113.921 77.7901  22
 -15   5   8 1288.19 172.040  22
 -15   5   7 3464.46 279.170  22
  15   5  -7 3132.52 252.453  27
 -15   5   6 6054.85 361.623  22
  15   5  -6 5547.33 359.753  27
  15   5  -5 743.058 146.819  27
  15   5  -4 858.043 148.339  27
  15   5  -3 12298.3 557.205  27
  15   5  -2 3226.52 237.804  11
  15   5  -2 3104.22 245.918  27
  15   5  -1 21753.0 718.451  11
 -16  -4  12 1208.98 144.212  13
 -16  -4  11 731.722 124.722  13
 -16  -4  11 721.793 134.602  22
 -16  -4  10-96.0428 71.7050  13
 -16  -4  10-4.18683 78.7116  22
 -16  -4   9 14250.7 679.793  22
 -16  -4   8 15915.7 747.294  22
 -16  -4   7 11897.8 637.700  22
 -16  -4   6 723.390 163.454  22
 -16  -4   5 312.024 113.317  22
  16  -4  -5 329.638 90.5480  20
 -16  -4   4 5468.43 383.476  22
  16  -4  -4 4894.26 357.602  20
  16  -4  -3 477.953 121.186  20
  16  -4  -2 3537.65 297.887  20
  16  -4  -1 1389.07 178.587  20
  16  -4   0 4384.04 292.486  20
 -16  -2  15 2437.79 191.102  13
 -16  -2  14 7368.23 382.921  16
 -16  -2  14 6967.01 394.965  13
 -16  -2  13 8974.13 471.801  16
 -16  -2  13 8866.82 487.029  13
 -16  -2  12 10030.1 529.358  16
 -16  -2  12 9522.74 533.554  22
 -16  -2  12 10098.0 546.715  13
 -16  -2  11 18765.1 830.585  22
 -16  -2  11 18437.1 797.241  13
 -16  -2  10 184.865 101.181  13
 -16  -2  10 48.1287 81.7947  22
 -16  -2   9 36542.5 1346.53  22
 -16  -2   9 41277.8 1300.72  13
 -16  -2   8 53337.8 1710.07  22
 -16  -2   7 10311.2 598.588  22
 -16  -2   6 2472.75 285.218  22
  16  -2  -6 2058.93 294.871  10
 -16  -2   5 28163.4 1062.05  22
  16  -2  -5 26639.6 1029.99  20
  16  -2  -5 26870.8 1156.07  10
  16  -2  -4 50380.8 1602.21  20
  16  -2  -3 3553.65 335.692  20
  16  -2  -2 19630.1 844.487  24
  16  -2  -2 18556.4 845.117  20
  16  -2  -1 803.220 174.818  20
  16  -2   0 4747.35 345.311  26
  16  -2   0 4982.05 386.294  20
  16  -2   1 2915.41 249.108  26
  16  -2   1 3225.00 289.524  20
  16  -2   2 795.305 119.426  26
  16  -2   2 1088.11 141.220  15
  16  -2   2 1217.21 150.228  28
 -16   0  15 519.726 107.304  16
 -16   0  15 395.402 96.7862  13
 -16   0  14 3216.32 275.833  16
 -16   0  14 3489.54 295.710  13
 -16   0  13 1733.82 229.042  16
 -16   0  13 1795.60 223.482  22
 -16   0  13 1617.14 222.286  13
 -16   0  12 211.449 99.9915  22
 -16   0  11 15.6645 71.4858  22
 -16   0  10 45.5436 96.1897  22
 -16   0   9 1201.36 199.235  22
 -16   0   8 5700.02 423.563  22
 -16   0   7 633.547 145.894  22
 -16   0   6 4475.05 356.726  22
  16   0  -6 4310.05 409.174  10
  16   0  -5 153.804 80.6281  24
  16   0  -5 27.4597 79.8931  10
  16   0  -4 45318.5 1508.78  24
  16   0  -4 47004.9 1655.41  10
  16   0  -3 8394.20 534.916  24
  16   0  -3 8486.78 607.859  10
  16   0  -2 12665.9 678.844  24
  16   0  -2 12953.1 770.253  10
  16   0  -1 4467.65 381.453  24
  16   0  -1 4684.93 380.210  15
  16   0   0 5244.70 401.308  15
  16   0   1 5596.99 400.534  26
  16   0   1 4813.22 368.817  15
  16   0   2 9164.90 496.579  26
  16   0   2 9380.34 476.622  15
  16   0   3 4248.13 291.074  26
 -16   2  14 6917.54 350.990  23
 -16   2  13 8544.18 441.021  23
 -16   2  13 8353.34 462.579  22
 -16   2  12 10861.2 583.180  22
 -16   2  11 19060.7 848.454  22
 -16   2  10 154.303 109.229  22
 -16   2   9 37582.1 1331.21  22
 -16   2   8 54204.0 1707.73  22
 -16   2   7 11568.8 621.260  22
  16   2  -6 2282.89 259.211  24
 -16   2   6 2530.77 271.864  22
  16   2  -5 27163.2 1035.95  15
  16   2  -5 28172.1 1070.72  24
  16   2  -4 46859.5 1522.99  15
  16   2  -3 3967.39 351.875  15
  16   2  -2 18917.3 803.364  27
  16   2  -2 17576.4 817.802  15
  16   2  -1 680.600 156.855  15
  16   2   0 4523.98 367.456  15
  16   2   1 3080.25 259.685  26
  16   2   1 2638.62 257.158  11
  16   2   2 1051.20 141.694  26
  16   2   2 1018.89 140.638  11
 -16   4  12 1386.45 158.896  22
 -16   4  11 602.805 133.494  22
 -16   4  10 6.98751 75.9534  22
 -16   4   9 12756.9 626.525  22
  16   4  -8 16978.2 693.920  27
 -16   4   8 15367.9 715.043  22
  16   4  -7 12490.1 609.116  27
 -16   4   7 12673.2 623.174  22
  16   4  -6 676.812 156.208  27
 -16   4   6 781.789 152.921  22
  16   4  -5 105.862 89.6222  27
  16   4  -4 5141.51 384.099  27
  16   4  -4 5287.78 354.378  11
  16   4  -3 653.810 144.771  27
  16   4  -3 464.687 122.067  11
  16   4  -2 3619.58 294.883  11
  16   4  -2 3665.60 294.535  27
  16   4  -1 979.345 144.473  27
  16   4  -1 1240.51 166.864  11
  16   4   0 4364.38 290.245  11
 -17  -5   9 12768.8 500.874  22
 -17  -5   8 1321.06 157.131  22
 -17  -5   7 1023.14 144.793  22
 -17  -5   6 2839.56 225.207  22
 -17  -3  13 7513.39 387.873  13
 -17  -3  12 3851.01 287.216  13
 -17  -3  12 3189.24 269.569  22
 -17  -3  11 5615.88 366.486  13
 -17  -3  11 5403.75 387.798  22
 -17  -3  10 1029.62 185.502  22
 -17  -3   9 13215.7 686.980  22
 -17  -3   8 2571.06 293.722  22
 -17  -3   7 3878.01 356.516  22
 -17  -3   6 38847.8 1350.50  22
 -17  -3   5 391.735 125.207  22
  17  -3  -5 309.667 107.739  20
  17  -3  -4 14985.2 708.587  20
  17  -3  -3 7852.76 466.349  24
  17  -3  -3 7037.65 463.636  20
  17  -3  -2 4888.01 372.018  20
  17  -3  -1 4439.57 341.278  20
  17  -3   0 12228.0 555.291  20
 -17  -1  15 3537.88 242.464  16
 -17  -1  15 3582.74 243.889  13
 -17  -1  14 1673.69 194.462  16
 -17  -1  14 1692.39 196.211  13
 -17  -1  13 560.331 137.889  16
 -17  -1  13 591.442 130.924  13
 -17  -1  13 611.910 139.543  22
 -17  -1  12 5695.02 411.690  22
 -17  -1  12 5348.54 393.105  13
 -17  -1  11 7294.71 490.817  22
 -17  -1  11 7333.10 465.951  13
 -17  -1  10 22915.1 969.281  22
 -17  -1  10 23400.7 918.279  13
 -17  -1   9 981.559 191.845  22
 -17  -1   8 1487.52 219.703  22
 -17  -1   7 34873.9 1248.84  22
 -17  -1   6 11476.0 612.725  22
  17  -1  -6 10749.8 594.347  20
  17  -1  -6 11154.3 684.632  10
  17  -1  -5 24850.8 997.389  20
  17  -1  -5 24717.6 1104.91  10
  17  -1  -4 11837.3 660.416  24
  17  -1  -4 12181.4 658.760  20
  17  -1  -3 2597.77 295.252  24
  17  -1  -3 2113.23 267.856  20
  17  -1  -2 1178.34 194.905  24
  17  -1  -2 949.789 186.287  20
  17  -1  -1 4750.37 369.358  24
  17  -1  -1 4606.12 383.149  20
  17  -1   0 3738.63 319.833  15
  17  -1   1 8976.06 471.956  26
  17  -1   1 8978.60 465.874  15
  17  -1   2 670.044 119.428  26
  17  -1   2 730.990 112.333  15
 -17   1  15 3318.55 231.044  13
 -17   1  14 1625.61 185.351  16
 -17   1  14 1582.35 192.176  13
 -17   1  13 468.384 115.917  16
 -17   1  13 702.159 150.623  22
 -17   1  12 5829.86 423.781  22
 -17   1  11 7342.37 495.522  22
 -17   1  10 22917.9 963.962  22
 -17   1   9 1128.55 193.599  22
 -17   1   8 1393.05 213.201  22
  17   1  -7 36572.4 1264.70  24
 -17   1   7 36395.2 1272.14  22
  17   1  -6 10945.4 613.619  24
 -17   1   6 11705.3 603.165  22
  17   1  -6 10886.6 677.283  10
  17   1  -5 24356.8 947.122  15
  17   1  -5 23529.4 984.431  24
  17   1  -5 23750.1 1075.81  10
  17   1  -4 11737.2 652.774  24
  17   1  -4 11425.0 614.573  15
  17   1  -3 1881.34 255.322  24
  17   1  -3 2067.90 256.723  15
  17   1  -2 970.054 180.089  15
  17   1  -1 4529.38 372.719  15
  17   1   0 3535.16 315.633  15
  17   1   1 9272.02 481.217  26
  17   1   1 8810.93 473.125  15
  17   1   2 567.228 109.471  26
 -17   3  13 7613.11 374.410  23
 -17   3  13 7924.97 392.548  22
 -17   3  12 3467.40 290.801  22
 -17   3  11 5773.01 400.536  22
 -17   3  10 999.812 182.894  22
  17   3  -9 14501.0 647.209  27
 -17   3   9 13703.9 688.824  22
  17   3  -8 3037.82 291.599  27
 -17   3   8 2607.64 282.202  22
  17   3  -7 2961.44 296.201  27
 -17   3   7 3579.22 323.850  22
  17   3  -6 35388.1 1239.67  27
  17   3  -5 444.308 133.312  27
  17   3  -4 13866.9 677.521  27
  17   3  -3 7456.36 462.195  27
  17   3  -2 4856.43 348.909  27
  17   3  -1 5012.73 355.297  11
  17   3   0 11964.3 536.357  11
  17   3   1 665.370 109.108  11
  17   5  -7 992.923 129.758  27
  17   5  -6 3123.89 231.441  27
  17   5  -5 11091.0 471.481  27
  17   5  -4 1214.14 144.015  27
 -18  -4  11 17836.2 644.551  22
 -18  -4  10 2842.13 246.763  22
 -18  -4   9 20966.1 803.438  22
 -18  -4   8 1790.87 212.470  22
 -18  -4   7 1833.59 213.883  22
 -18  -4   6 779.572 137.639  22
 -18  -4   5 9336.35 454.311  22
  18  -4  -5 9524.69 452.359  20
  18  -4  -4 543.513 115.751  20
  18  -4  -3 3991.28 275.939  20
  18  -4  -2 3317.25 237.629  20
 -18  -2  14 686.715 111.296  16
 -18  -2  14 700.976 119.660  13
 -18  -2  13 17726.1 671.344  16
 -18  -2  13 17534.0 683.770  13
 -18  -2  13 17377.8 680.382  22
 -18  -2  12 19030.6 737.203  16
 -18  -2  12 17869.8 724.272  13
 -18  -2  12 17975.9 763.620  22
 -18  -2  11 1494.96 190.858  13
 -18  -2  11 1191.05 204.355  22
 -18  -2  10 7622.42 501.100  22
 -18  -2   9 5431.98 426.862  22
 -18  -2   8 17464.1 815.202  22
 -18  -2   7 13431.5 693.767  22
 -18  -2   6 6800.62 469.544  22
  18  -2  -6 7486.53 472.225  20
  18  -2  -5 16810.9 771.463  20
  18  -2  -4 3386.12 323.935  24
  18  -2  -4 3110.02 313.261  20
  18  -2  -3 20153.5 845.688  24
  18  -2  -3 19534.8 851.797  20
  18  -2  -2 3792.25 309.202  24
  18  -2  -2 3802.71 336.645  20
  18  -2  -1 3509.22 270.080  26
  18  -2  -1 3772.96 316.509  20
  18  -2   0 2122.92 185.715  26
  18  -2   0 2202.63 210.357  15
 -18   0  15 21533.8 707.951  16
 -18   0  15 21720.8 719.078  13
 -18   0  14 17585.3 652.451  22
 -18   0  14 18411.6 697.581  13
 -18   0  13 7236.71 437.302  16
 -18   0  13 7562.47 449.349  22
 -18   0  13 7414.93 444.767  13
 -18   0  12 3336.52 316.835  22
 -18   0  12 3137.50 294.000  13
 -18   0  11 5488.52 422.525  22
 -18   0  10 1766.32 245.966  22
  18   0  -9 49723.0 1541.63  24
 -18   0   9 47232.7 1580.40  22
  18   0  -8 69290.5 2012.18  24
 -18   0   8 66583.0 2014.08  22
  18   0  -7 28534.6 1117.55  24
 -18   0   7 31229.8 1133.88  22
  18   0  -6 10532.9 621.084  24
  18   0  -6 12857.0 617.943  15
  18   0  -5 182.356 104.604  24
  18   0  -5 665.045 147.205  15
  18   0  -4 436.418 148.068  24
  18   0  -4 309.320 124.165  15
  18   0  -3 2901.15 309.287  24
  18   0  -3 3022.39 300.776  15
  18   0  -2 25392.1 1007.29  24
  18   0  -2 25085.5 982.921  15
  18   0  -1 1809.71 225.222  15
  18   0   0 4676.62 342.258  26
  18   0   0 5116.87 354.109  15
  18   0   1 4211.62 293.021  26
  18   0   1 4119.19 278.720  15
  18   0   2 11044.4 438.716  26
 -18   2  14 891.441 118.814  22
 -18   2  13 16929.6 618.951  23
 -18   2  13 17145.5 684.744  22
 -18   2  12 17796.4 759.319  22
 -18   2  11 1296.73 205.013  22
 -18   2  10 8424.34 521.964  22
 -18   2   9 4835.00 391.644  22
 -18   2   8 18393.3 818.092  22
 -18   2   7 14647.8 698.053  22
  18   2  -6 6308.67 429.181  15
  18   2  -5 16563.3 756.703  15
  18   2  -4 2690.92 278.778  27
  18   2  -4 2971.49 301.477  15
  18   2  -3 19927.3 804.981  27
  18   2  -3 17549.1 802.375  15
  18   2  -2 3958.14 302.663  27
  18   2  -2 3305.62 312.993  15
  18   2  -1 3418.32 267.776  26
  18   2   0 2487.88 205.663  26
  18   2   0 2130.89 207.656  11
 -18   4  11 18735.8 672.905  22
 -18   4  10 2710.33 236.904  22
 -18   4   9 21686.4 784.759  22
  18   4  -9 20676.2 715.881  27
 -18   4   8 1984.61 205.570  22
  18   4  -8 1804.15 195.884  27
  18   4  -7 1820.44 203.947  27
  18   4  -6 769.026 144.742  27
  18   4  -5 8922.79 466.344  27
  18   4  -4 453.709 112.874  27
  18   4  -4 607.336 109.265  11
  18   4  -3 4123.66 265.307  11
  18   4  -3 3902.51 268.942  27
  18   4  -2 2963.75 217.260  11
 -19  -3  12 460.677 111.236  22
 -19  -3  11 2692.79 254.894  22
 -19  -3  10 10826.5 560.364  22
 -19  -3   9 8411.93 494.088  22
 -19  -3   8 3756.24 325.400  22
 -19  -3   7 214.599 97.1763  22
 -19  -3   6 7593.41 440.736  22
  19  -3  -6 6923.25 410.155  20
  19  -3  -5 6240.96 411.514  24
  19  -3  -5 6857.32 411.610  20
  19  -3  -4 3617.12 284.222  24
  19  -3  -4 3038.47 271.951  20
  19  -3  -3 9528.36 486.196  20
  19  -3  -2 3406.88 259.935  20
  19  -3  -1 535.001 97.0691  15
 -19  -1  14 5064.19 310.312  16
 -19  -1  14 4809.22 286.948  22
 -19  -1  14 5245.12 313.403  13
 -19  -1  13 35932.2 1137.27  16
 -19  -1  13 35261.5 1141.84  22
 -19  -1  13 35815.5 1122.28  13
 -19  -1  12 57.1942 75.6510  13
 -19  -1  12 75.2683 86.4146  22
 -19  -1  11 14478.8 705.269  22
 -19  -1  11 14704.6 639.555  13
 -19  -1  10 12910.9 668.196  22
 -19  -1   9 4540.88 380.483  22
 -19  -1   8 41525.9 1404.45  22
 -19  -1   7 8112.90 505.022  22
  19  -1  -6 10768.9 618.413  24
  19  -1  -5 1511.12 228.008  24
  19  -1  -4 299.605 116.926  24
  19  -1  -3 4636.10 370.485  24
  19  -1  -2 50.6874 75.3716  24
  19  -1  -2 58.6371 77.2037  15
  19  -1  -1 1123.30 158.831  26
  19  -1  -1 983.980 156.000  15
  19  -1   0 4704.44 289.161  26
  19  -1   0 4627.26 290.108  15
 -19   1  14 4474.91 276.302  16
 -19   1  14 5188.98 303.586  22
 -19   1  14 4811.16 303.839  13
 -19   1  13 32502.7 1047.60  16
 -19   1  13 34858.1 1116.41  22
 -19   1  12 76.4020 81.4122  22
 -19   1  11 12922.9 658.892  22
 -19   1  10 13359.4 681.362  22
 -19   1   9 5088.35 398.655  22
  19   1  -8 42971.3 1404.08  24
 -19   1   8 43116.2 1424.32  22
  19   1  -7 7784.42 502.947  24
 -19   1   7 8100.22 494.611  22
  19   1  -6 13208.3 631.877  15
  19   1  -6 10876.1 622.557  24
  19   1  -5 1699.91 222.832  15
  19   1  -5 1471.98 223.416  24
  19   1  -4 563.141 154.834  24
  19   1  -4 445.981 128.614  15
  19   1  -3 4393.19 355.901  15
  19   1  -2 83.9355 95.0206  15
  19   1  -1 1362.36 177.794  26
  19   1  -1 1274.76 179.601  15
  19   1   0 3654.01 266.947  15
  19   1   0 3353.03 235.747  11
 -19   3  12 426.483 105.796  22
 -19   3  11 2581.71 241.992  22
 -19   3  10 10194.8 522.551  22
  19   3  -9 8171.74 442.109  27
 -19   3   9 8291.16 469.154  22
  19   3  -8 3102.48 278.115  27
 -19   3   8 3511.10 291.218  22
  19   3  -7 52.1026 75.2608  27
  19   3  -6 6160.09 405.829  27
  19   3  -5 5675.24 382.194  27
  19   3  -4 3335.54 276.608  27
  19   3  -3 9806.75 456.959  27
  19   3  -3 8961.07 458.149  11
  19   3  -2 3713.25 264.760  11
  19   3  -1 556.483 101.624  11
 -20  -4   9 2957.64 215.031  22
 -20  -4   8 2865.12 213.126  22
  20  -4  -7 2092.50 181.494  24
 -20  -2  13 10472.6 436.569  16
 -20  -2  13 10479.9 426.812  13
 -20  -2  13 11369.2 480.647  22
 -20  -2  12 7254.89 377.886  16
 -20  -2  12 6851.57 406.561  22
 -20  -2  11 2655.04 264.257  22
 -20  -2  10 2410.53 261.365  22
 -20  -2   9 1555.89 214.033  22
 -20  -2   8 1108.05 185.361  22
 -20  -2   7 10373.6 545.177  22
  20  -2  -6 2206.64 258.172  24
  20  -2  -5 1109.58 182.082  24
  20  -2  -4 351.880 115.683  24
  20  -2  -3 6544.24 370.968  24
  20  -2  -2 2185.00 201.123  15
 -20   0  14 2.35133 71.1838  16
 -20   0  14-11.5590 66.1508  13
 -20   0  14 88.8901 64.7469  22
 -20   0  13 29080.5 968.152  16
 -20   0  13 29438.2 991.615  22
 -20   0  13 29795.0 955.154  13
 -20   0  12 1918.95 229.601  22
 -20   0  12 2186.60 215.885  13
 -20   0  11 37409.8 1269.81  22
 -20   0  10 14823.5 708.838  22
  20   0  -9 2699.60 279.719  24
 -20   0   9 2527.05 282.576  22
  20   0  -8 8035.93 502.251  24
 -20   0   8 7927.12 489.399  22
  20   0  -7 4468.45 376.528  24
 -20   0   7 5353.21 381.642  22
  20   0  -6 19096.5 853.285  24
  20   0  -6 19854.6 799.678  15
  20   0  -5 114.126 80.7520  24
  20   0  -5 580.524 139.480  15
  20   0  -4 4923.26 386.862  24
  20   0  -4 4982.56 366.452  15
  20   0  -3 2228.57 240.152  15
  20   0  -2 738.209 138.845  15
  20   0  -1 2174.09 201.202  26
  20   0  -1 2285.76 207.382  15
 -20   2  13 10490.0 470.016  22
 -20   2  12 6799.00 399.720  22
 -20   2  11 2840.24 266.696  22
  20   2 -10 2350.70 231.392  27
 -20   2  10 2730.50 268.467  22
  20   2  -9 1675.12 208.018  27
 -20   2   9 1354.20 191.856  22
 -20   2   8 1141.34 170.166  22
  20   2  -7 8822.87 503.512  27
  20   2  -6 1809.77 226.318  27
  20   2  -5 904.020 151.945  27
  20   2  -4 394.342 114.409  27
  20   2  -3 6215.01 342.330  27
  20   2  -2 2239.25 181.042  26
  20   2  -2 1995.25 195.215  11
  20   4  -8 2691.11 196.295  27
  20   4  -7 2286.96 187.814  27
  20   4  -6 1080.59 130.182  27
 -21  -3  11 391.836 91.2921  22
 -21  -3  10 310.753 88.8655  22
 -21  -3   9 2763.07 229.582  22
  21  -3  -8 1463.43 178.716  24
 -21  -3   8 1770.44 181.610  22
  21  -3  -7 787.058 135.458  24
  21  -3  -6 835.004 133.442  24
 -21  -1  13 8074.56 394.354  16
 -21  -1  13 7625.88 346.485  13
 -21  -1  13 8649.19 421.871  22
 -21  -1  12 5993.93 378.706  22
 -21  -1  11 979.893 168.905  22
  21  -1 -10 4218.52 319.784  24
 -21  -1  10 3909.20 324.396  22
  21  -1  -9 2285.24 247.624  24
 -21  -1   9 2537.37 261.366  22
  21  -1  -8 3569.51 318.105  24
 -21  -1   8 4588.72 341.284  22
  21  -1  -7 7817.13 482.162  24
  21  -1  -6 775.028 166.971  24
  21  -1  -6 1193.43 165.968  15
  21  -1  -5 6016.30 408.748  24
  21  -1  -5 6930.59 401.667  15
  21  -1  -4 7600.19 435.937  24
  21  -1  -4 7724.54 423.393  15
  21  -1  -3 1413.66 168.937  15
  21  -1  -2-18.3850 60.3741  26
  21  -1  -2 187.317 74.1421  15
 -21   1  13 7625.73 361.623  16
 -21   1  13 7844.29 400.310  22
 -21   1  13 7133.03 351.081  13
 -21   1  12 5932.06 374.581  22
 -21   1  12 6043.38 329.418  13
 -21   1  11 1164.46 171.102  22
 -21   1  10 3733.61 308.323  22
 -21   1   9 2628.46 257.450  22
  21   1  -8 4243.13 327.878  24
 -21   1   8 4732.31 335.107  22
  21   1  -7 8375.98 483.419  24
  21   1  -6 834.674 142.124  15
  21   1  -5 6605.13 404.528  15
  21   1  -4 7505.62 393.606  27
  21   1  -4 7206.75 417.771  15
  21   1  -3 1299.10 167.803  15
  21   1  -2 192.609 67.9747  26
 -21   3  11 505.220 97.5464  22
 -21   3  10 395.616 95.3226  22
  21   3  -9 2469.32 203.652  27
 -21   3   9 2401.58 196.687  22
  21   3  -8 1473.91 170.726  27
  21   3  -7 1049.20 147.089  27
  21   3  -6 721.565 124.498  27
  21   3  -5 1031.09 134.138  27
  21   3  -5 932.590 122.931  11
 -22  -2  12 679.569 111.764  22
 -22  -2  11 3450.48 219.596  16
  22  -2 -11 2914.56 217.802  24
 -22  -2  11 3426.80 253.265  22
  22  -2 -10 1482.65 172.101  24
 -22  -2  10 1324.22 164.997  22
  22  -2  -9 1116.22 157.204  24
 -22  -2   9 1068.78 145.923  22
  22  -2  -8 276.178 91.6493  24
 -22  -2   8 313.009 89.7907  22
  22  -2  -7 644.860 132.826  24
  22  -2  -6 7253.98 393.445  24
  22  -2  -6 7773.71 359.372  15
  22  -2  -5 7137.75 357.856  24
  22  -2  -5 7290.22 346.749  15
 -22   0  13 51.9554 73.3956  16
 -22   0  13 124.683 78.6202  22
 -22   0  12 2524.11 227.972  22
 -22   0  11 1146.77 163.640  22
  22   0 -10 3368.55 256.632  24
 -22   0  10 3464.37 282.892  22
  22   0  -9 2904.84 254.433  24
 -22   0   9 2987.84 259.615  22
  22   0  -8 449.182 111.949  24
  22   0  -7 119.184 78.9399  24
  22   0  -6 405.429 114.122  24
  22   0  -6 371.152 93.7324  15
  22   0  -5 79.0168 63.0621  15
  22   0  -4 10667.4 475.480  15
  22   0  -3 204.652 68.6522  26
  22   0  -3 320.174 85.2202  15
 -22   2  12 697.753 107.046  22
 -22   2  11 3274.07 238.398  22
  22   2 -10 1223.45 145.736  27
 -22   2  10 1425.64 160.968  22
  22   2  -9 874.679 137.312  27
 -22   2   9 1091.45 138.430  22
  22   2  -8 255.172 91.0661  27
  22   2  -7 443.517 106.140  27
  22   2  -6 7102.12 369.024  27
  22   2  -5 6827.08 333.487  27
 -23  -1  12 118.418 63.6437  22
 -23  -1  11 1149.58 143.723  22
  23  -1 -10 2056.32 187.511  24
 -23  -1  10 2412.84 205.454  22
  23  -1  -9 2048.29 194.923  24
 -23  -1   9 1942.92 179.041  22
  23  -1  -8 406.135 102.007  24
  23  -1  -7 5026.46 315.490  24
  23  -1  -6 881.278 130.769  24
 -23   1  11 933.200 123.835  22
  23   1 -10 2361.04 198.661  27
 -23   1  10 2506.93 199.161  22
  23   1  -8 494.438 106.806  27
  23   1  -7 4627.24 287.858  27
  23   1  -6 880.815 122.435  27
;
_shelx_res_checksum               61414
_shelx_res_file
;
    exp_3874.res created by SHELXL-2014/7

TITL exp_3874 in C2 #5
CELL 1.54184 19.808911 6.100666 12.95152 90 124.4627 90
ZERR 4 0.002977 0.000527 0.001862 0 0.0211 0
LATT -7
SYMM -X,+Y,-Z

SFAC C H O
UNIT 60 72 12

L.S. 4
PLAN  5
SIZE 0.29 0.38 0.1
TEMP -168.55
REM reset to O1 #5
bond $H
conf
htab
fmap 2
acta
REM <HKL>D:/chenjianfeng/exp_3874/struct/olex2_exp_3874/exp_3874.hkl</HKL>

WGHT    0.045300    0.478400
FVAR       6.17555
O2    3   -0.237977   -0.465390   -0.345012    11.00000    0.01925    0.02677 =
         0.02828   -0.00297    0.01491   -0.00449
O1    3   -0.023585    0.034829   -0.149247    11.00000    0.02419    0.02104 =
         0.02435   -0.00387    0.01684   -0.00206
O3    3   -0.318431   -0.285101   -0.302032    11.00000    0.01934    0.03829 =
         0.03302    0.00160    0.01693   -0.00061
C11   1   -0.180173   -0.160947   -0.217398    11.00000    0.01831    0.02309 =
         0.01676    0.00540    0.01109    0.00174
C10   1   -0.070996   -0.423608   -0.400749    11.00000    0.02267    0.01925 =
         0.01338   -0.00058    0.01153    0.00072
C1    1   -0.032752   -0.235903   -0.386663    11.00000    0.02677    0.01787 =
         0.01456    0.00080    0.01333    0.00126
AFIX  43
H1    2   -0.065157   -0.106600   -0.413805    11.00000   -1.20000
AFIX   0
C8    1   -0.154474   -0.445807   -0.311138    11.00000    0.01705    0.01997 =
         0.02397    0.00073    0.01242   -0.00215
AFIX  13
H8    2   -0.122109   -0.578692   -0.263691    11.00000   -1.20000
AFIX   0
C3    1    0.104606   -0.145035   -0.190362    11.00000    0.01855    0.02541 =
         0.02163   -0.00350    0.01353   -0.00556
AFIX  23
H3A   2    0.163370   -0.126286   -0.156043    11.00000   -1.20000
H3B   2    0.083679   -0.003772   -0.181662    11.00000   -1.20000
AFIX   0
C15   1   -0.033740   -0.648410   -0.381337    11.00000    0.02640    0.01669 =
         0.02543    0.00018    0.01596    0.00063
AFIX 137
H15A  2    0.023477   -0.633796   -0.353543    11.00000   -1.50000
H15B  2   -0.064332   -0.730183   -0.460288    11.00000   -1.50000
H15C  2   -0.036180   -0.727193   -0.317578    11.00000   -1.50000
AFIX   0
C2    1    0.056756   -0.208292   -0.331985    11.00000    0.02691    0.02302 =
         0.02111   -0.00214    0.01733   -0.00621
AFIX  23
H2A   2    0.064144   -0.092307   -0.378233    11.00000   -1.20000
H2B   2    0.078999   -0.346799   -0.341012    11.00000   -1.20000
AFIX   0
C9    1   -0.156924   -0.421417   -0.431572    11.00000    0.02121    0.02102 =
         0.01741   -0.00300    0.00983   -0.00145
AFIX  23
H9A   2   -0.188937   -0.543284   -0.489577    11.00000   -1.20000
H9B   2   -0.184247   -0.281988   -0.473722    11.00000   -1.20000
AFIX   0
C4    1    0.095067   -0.319304   -0.117232    11.00000    0.01824    0.02535 =
         0.01485   -0.00271    0.00907   -0.00202
C5    1    0.030230   -0.329211   -0.110118    11.00000    0.01956    0.02148 =
         0.01421    0.00113    0.01005   -0.00032
AFIX  43
H5    2    0.026265   -0.452552   -0.069053    11.00000   -1.20000
AFIX   0
C13   1   -0.179860    0.034440   -0.148096    11.00000    0.02173    0.02719 =
         0.02767   -0.00144    0.01746    0.00144
AFIX 137
H13A  2   -0.202154   -0.006034   -0.099776    11.00000   -1.50000
H13B  2   -0.213613    0.150370   -0.207834    11.00000   -1.50000
H13C  2   -0.123608    0.087491   -0.091097    11.00000   -1.50000
AFIX   0
C12   1   -0.253536   -0.301643   -0.289911    11.00000    0.02085    0.02436 =
         0.01971    0.00486    0.01220    0.00088
C7    1   -0.121844   -0.247289   -0.226764    11.00000    0.01841    0.01971 =
         0.01556    0.00293    0.01032    0.00081
C6    1   -0.035703   -0.163235   -0.161161    11.00000    0.02045    0.02379 =
         0.01425   -0.00123    0.01328   -0.00220
C14   1    0.157321   -0.499766   -0.064847    11.00000    0.02451    0.03536 =
         0.02974    0.00605    0.01778    0.00745
AFIX 137
H14A  2    0.210833   -0.441110    0.001680    11.00000   -1.50000
H14B  2    0.160872   -0.561278   -0.131530    11.00000   -1.50000
H14C  2    0.140967   -0.614909   -0.030437    11.00000   -1.50000
AFIX   0
HKLF 4

REM  exp_3874 in C2 #5
REM R1 =  0.0325 for    2330 Fo > 4sig(Fo)  and  0.0335 for all    2396 data
REM    166 parameters refined using      1 restraints

END

WGHT      0.0453      0.4783

REM No hydrogen bonds found for HTAB generation

REM Highest difference peak  0.167,  deepest hole -0.160,  1-sigma level  0.038
Q1    1  -0.1316 -0.3407 -0.2739  11.00000  0.05    0.15
Q2    1  -0.1604 -0.1586 -0.2580  11.00000  0.05    0.15
Q3    1   0.0907 -0.2465 -0.1685  11.00000  0.05    0.15
Q4    1  -0.0487 -0.3593 -0.4426  11.00000  0.05    0.13
Q5    1   0.0493 -0.3636 -0.1513  11.00000  0.05    0.13
;
_shelx_SHELXL_version_number      '2014/7'
_shelx_space_group_comment
;
The symmetry employed for this shelxl refinement is uniquely defined
by the following loop, which should always be used as a source of
symmetry information in preference to the above space-group names.
They are only intended as comments.
;
