# Supplementary material for: (+)/(−)-Phaeocaulin A-D, four pairs of new enantiomeric germacrane-type sesquiterpenes from Curcuma phaeocaulis as natural nitric oxide inhibitors
Source: Sci Rep. 2017 Mar 8;7:43576. doi: 10.1038/srep43576 (PMC5341095; doi:10.1038/srep43576)
Supplement: Supplementary Dataset 6 [file srep43576-s7.zip]

Archive with 1 entries (1 files):
- Compound (-)-3.cif
