# Supplementary material for: (+)/(−)-Phaeocaulin A-D, four pairs of new enantiomeric germacrane-type sesquiterpenes from Curcuma phaeocaulis as natural nitric oxide inhibitors
Source: Sci Rep. 2017 Mar 8;7:43576. doi: 10.1038/srep43576 (PMC5341095; doi:10.1038/srep43576)
Supplement: Supplementary Dataset 6 [file srep43576-s7.zip › Compound (-)-3.cif]

data_exp_3881
_audit_creation_date              2016-03-09
_audit_creation_method
;
  Olex2 1.1
  (compiled 2011.02.15 svn.r1672, GUI svn.r3494)
;
_chemical_name_common             ?
_chemical_name_systematic         ?
_chemical_formula_moiety          'C15 H18 O3'
_chemical_formula_sum             'C15 H18 O3'
_chemical_formula_weight          246.29
_chemical_absolute_configuration  ?
_chemical_melting_point           ?
loop_
  _atom_type_symbol
  _atom_type_description
  _atom_type_scat_dispersion_real
  _atom_type_scat_dispersion_imag
  _atom_type_scat_source
 'C' 'C' 0.0181 0.0091 'International Tables Vol C Tables 4.2.6.8 and 6.1.1.4'
 'H' 'H' 0.0000 0.0000 'International Tables Vol C Tables 4.2.6.8 and 6.1.1.4'
 'O' 'O' 0.0492 0.0322 'International Tables Vol C Tables 4.2.6.8 and 6.1.1.4'

_space_group_crystal_system       'monoclinic'
_space_group_IT_number            5
_space_group_name_H-M_alt         'C 1 2 1'
_space_group_name_Hall            'C 2y'
loop_
  _space_group_symop_operation_xyz
 'x, y, z'
 '-x, y, -z'
 'x+1/2, y+1/2, z'
 '-x+1/2, y+1/2, -z'

_cell_length_a                    19.816(3)
_cell_length_b                    6.0941(4)
_cell_length_c                    12.9590(19)
_cell_angle_alpha                 90
_cell_angle_beta                  124.40(2)
_cell_angle_gamma                 90
_cell_volume                      1291.3(4)
_cell_formula_units_Z             4
_cell_measurement_reflns_used     1985
_cell_measurement_temperature     104.8
_cell_measurement_theta_max       70.8109
_cell_measurement_theta_min       4.1308
_exptl_absorpt_coefficient_mu     0.704
_exptl_absorpt_correction_T_max   1.00000
_exptl_absorpt_correction_T_min   0.75695
_exptl_absorpt_correction_type    multi-scan
_exptl_absorpt_process_details
;
CrysAlisPro, Agilent Technologies,
Version 1.171.35.11 (release 16-05-2011 CrysAlis171 .NET)
(compiled May 16 2011,17:55:39)
Empirical absorption correction using spherical harmonics,
 implemented in SCALE3 ABSPACK scaling algorithm.
;
_exptl_absorpt_special_details    ?
_exptl_crystal_colour             ?
_exptl_crystal_density_diffrn     1.267
_exptl_crystal_density_meas       ?
_exptl_crystal_density_method     ?
_exptl_crystal_description        ?
_exptl_crystal_F_000              528
_exptl_crystal_size_max           0.130
_exptl_crystal_size_mid           0.080
_exptl_crystal_size_min           0.070
_exptl_transmission_factor_max    ?
_exptl_transmission_factor_min    ?
_diffrn_reflns_av_R_equivalents   0.0228
_diffrn_reflns_av_unetI/netI      0.0406
_diffrn_reflns_Laue_measured_fraction_full 0.998
_diffrn_reflns_Laue_measured_fraction_max 0.983
_diffrn_reflns_limit_h_max        24
_diffrn_reflns_limit_h_min        -23
_diffrn_reflns_limit_k_max        7
_diffrn_reflns_limit_k_min        -7
_diffrn_reflns_limit_l_max        10
_diffrn_reflns_limit_l_min        -15
_diffrn_reflns_number             3803
_diffrn_reflns_point_group_measured_fraction_full 0.994
_diffrn_reflns_point_group_measured_fraction_max 0.969
_diffrn_reflns_theta_full         67.684
_diffrn_reflns_theta_max          70.948
_diffrn_reflns_theta_min          4.134
_diffrn_ambient_temperature       104.8
_diffrn_detector_area_resol_mean  16.0971
_diffrn_measured_fraction_theta_full 0.998
_diffrn_measured_fraction_theta_max 0.983
_diffrn_measurement_details
;
#__ type_ start__ end____ width___ exp.time_
  1 omega  -34.00   27.00   1.0000    2.0000
omega____ theta____ kappa____ phi______ frames
    -      -33.5000   37.0000 -150.0000 61

#__ type_ start__ end____ width___ exp.time_
  2 omega  -76.00   14.00   1.0000    2.0000
omega____ theta____ kappa____ phi______ frames
    -      -33.5000  112.0000   62.0000 90

#__ type_ start__ end____ width___ exp.time_
  3 omega   -6.00   35.00   1.0000    2.0000
omega____ theta____ kappa____ phi______ frames
    -      -33.5000   37.0000   30.0000 41

#__ type_ start__ end____ width___ exp.time_
  4 omega  -99.00  -59.00   1.0000    2.0000
omega____ theta____ kappa____ phi______ frames
    -      -33.5000  -37.0000 -150.0000 40

#__ type_ start__ end____ width___ exp.time_
  5 omega -100.00   -7.00   1.0000    2.0000
omega____ theta____ kappa____ phi______ frames
    -      -33.5000  -77.0000  -30.0000 93

#__ type_ start__ end____ width___ exp.time_
  6 omega  -54.00  -18.00   1.0000    2.0000
omega____ theta____ kappa____ phi______ frames
    -      -33.5000  -37.0000 -150.0000 36

#__ type_ start__ end____ width___ exp.time_
  7 omega    4.00   31.00   1.0000    2.0000
omega____ theta____ kappa____ phi______ frames
    -      -33.5000   77.0000   30.0000 27

#__ type_ start__ end____ width___ exp.time_
  8 omega  -58.00  -26.00   1.0000    2.0000
omega____ theta____ kappa____ phi______ frames
    -      -33.5000   77.0000   30.0000 32

#__ type_ start__ end____ width___ exp.time_
  9 omega   38.00  144.00   1.0000   14.0000
omega____ theta____ kappa____ phi______ frames
    -      108.0000  -15.0000 -120.0000 106

#__ type_ start__ end____ width___ exp.time_
 10 omega   62.00  119.00   1.0000   14.0000
omega____ theta____ kappa____ phi______ frames
    -      108.0000  -77.0000 -180.0000 57

#__ type_ start__ end____ width___ exp.time_
 11 omega   46.00   94.00   1.0000   14.0000
omega____ theta____ kappa____ phi______ frames
    -      108.0000  -45.0000  -60.0000 48

#__ type_ start__ end____ width___ exp.time_
 12 omega   40.00   98.00   1.0000   14.0000
omega____ theta____ kappa____ phi______ frames
    -      108.0000  -45.0000   60.0000 58

#__ type_ start__ end____ width___ exp.time_
 13 omega   40.00  126.00   1.0000   14.0000
omega____ theta____ kappa____ phi______ frames
    -      108.0000  -77.0000  -60.0000 86

#__ type_ start__ end____ width___ exp.time_
 14 omega   47.00   91.00   1.0000   14.0000
omega____ theta____ kappa____ phi______ frames
    -      108.0000  -45.0000 -150.0000 44

#__ type_ start__ end____ width___ exp.time_
 15 omega   41.00   98.00   1.0000   14.0000
omega____ theta____ kappa____ phi______ frames
    -      108.0000  -45.0000    0.0000 57

#__ type_ start__ end____ width___ exp.time_
 16 omega   73.00  100.00   1.0000   14.0000
omega____ theta____ kappa____ phi______ frames
    -      108.0000 -112.0000  117.0000 27

#__ type_ start__ end____ width___ exp.time_
 17 omega   48.00   75.00   1.0000   14.0000
omega____ theta____ kappa____ phi______ frames
    -      108.0000  -45.0000  120.0000 27

#__ type_ start__ end____ width___ exp.time_
 18 omega   47.00   88.00   1.0000   14.0000
omega____ theta____ kappa____ phi______ frames
    -      108.0000  -45.0000  150.0000 41

#__ type_ start__ end____ width___ exp.time_
 19 omega  110.00  135.00   1.0000   14.0000
omega____ theta____ kappa____ phi______ frames
    -      108.0000  -77.0000   60.0000 25

#__ type_ start__ end____ width___ exp.time_
 20 omega   41.00  172.00   1.0000   14.0000
omega____ theta____ kappa____ phi______ frames
    -      108.0000    0.0000  -30.0000 131

#__ type_ start__ end____ width___ exp.time_
 21 omega   53.00  116.00   1.0000   14.0000
omega____ theta____ kappa____ phi______ frames
    -      108.0000 -112.0000  149.0000 63

#__ type_ start__ end____ width___ exp.time_
 22 omega  103.00  130.00   1.0000   14.0000
omega____ theta____ kappa____ phi______ frames
    -      108.0000  111.0000  -30.0000 27

#__ type_ start__ end____ width___ exp.time_
 23 omega   88.00  115.00   1.0000   14.0000
omega____ theta____ kappa____ phi______ frames
    -      108.0000 -111.0000  -48.0000 27
;
_diffrn_measurement_device_type   'Xcalibur, Eos, Gemini'
_diffrn_measurement_method        '\w scans'
_diffrn_orient_matrix_UB_11       -0.0297143000
_diffrn_orient_matrix_UB_12       0.2397756000
_diffrn_orient_matrix_UB_13       -0.0207956000
_diffrn_orient_matrix_UB_21       0.0647088000
_diffrn_orient_matrix_UB_22       0.0653945000
_diffrn_orient_matrix_UB_23       -0.0249268000
_diffrn_orient_matrix_UB_31       -0.0616526000
_diffrn_orient_matrix_UB_32       -0.0466044000
_diffrn_orient_matrix_UB_33       -0.1402797000
_diffrn_radiation_monochromator   graphite
_diffrn_radiation_type            'Cu K\a'
_diffrn_radiation_wavelength      1.5418
_diffrn_source                    'Enhance (Cu) X-ray Source'
_reflns_Friedel_coverage          0.794
_reflns_Friedel_fraction_full     0.990
_reflns_Friedel_fraction_max      0.953
_reflns_number_gt                 2306
_reflns_number_total              2420
_reflns_odcompleteness_completeness 99.84
_reflns_odcompleteness_iscentric  1
_reflns_odcompleteness_theta      66.97
_reflns_special_details
;
 Reflections were merged by SHELXL according to the crystal
 class for the calculation of statistics and refinement.
 
 _reflns_Friedel_fraction is defined as the number of unique
 Friedel pairs measured divided by the number that would be
 possible theoretically, ignoring centric projections and
 systematic absences.
;
_reflns_threshold_expression      'I > 2\s(I)'
_computing_cell_refinement
;
CrysAlisPro, Agilent Technologies,
Version 1.171.35.11 (release 16-05-2011 CrysAlis171 .NET)
(compiled May 16 2011,17:55:39)
;
_computing_data_collection
;
CrysAlisPro, Agilent Technologies,
Version 1.171.35.11 (release 16-05-2011 CrysAlis171 .NET)
(compiled May 16 2011,17:55:39)
;
_computing_data_reduction
;
CrysAlisPro, Agilent Technologies,
Version 1.171.35.11 (release 16-05-2011 CrysAlis171 .NET)
(compiled May 16 2011,17:55:39)
;
_computing_molecular_graphics
;
O. V. Dolomanov, L. J. Bourhis, R. J. Gildea, J. A. K. Howard and H. Puschmann,
OLEX2: a complete structure solution, refinement and analysis program.
J. Appl. Cryst. (2009). 42, 339-341.
;
_computing_publication_material
;
O. V. Dolomanov, L. J. Bourhis, R. J. Gildea, J. A. K. Howard and H. Puschmann,
OLEX2: a complete structure solution, refinement and analysis program.
J. Appl. Cryst. (2009). 42, 339-341.
;
_computing_structure_refinement   'SHELXL-2014/7 (Sheldrick, 2014)'
_computing_structure_solution     ?
_refine_diff_density_max          0.261
_refine_diff_density_min          -0.175
_refine_diff_density_rms          0.047
_refine_ls_abs_structure_details
;
 Flack x determined using 976 quotients [(I+)-(I-)]/[(I+)+(I-)]
 (Parsons, Flack and Wagner, Acta Cryst. B69 (2013) 249-259).
;
_refine_ls_abs_structure_Flack    0.1(2)
_refine_ls_extinction_coef        .
_refine_ls_extinction_method      none
_refine_ls_goodness_of_fit_ref    1.033
_refine_ls_hydrogen_treatment     constr
_refine_ls_matrix_type            full
_refine_ls_number_parameters      166
_refine_ls_number_reflns          2420
_refine_ls_number_restraints      1
_refine_ls_R_factor_all           0.0439
_refine_ls_R_factor_gt            0.0420
_refine_ls_restrained_S_all       1.033
_refine_ls_shift/su_max           0.000
_refine_ls_shift/su_mean          0.000
_refine_ls_structure_factor_coef  Fsqd
_refine_ls_weighting_details
'w=1/[\s^2^(Fo^2^)+(0.0791P)^2^] where P=(Fo^2^+2Fc^2^)/3'
_refine_ls_weighting_scheme       calc
_refine_ls_wR_factor_gt           0.1062
_refine_ls_wR_factor_ref          0.1080
_refine_special_details           ?
_atom_sites_solution_hydrogens    geom
_atom_sites_solution_primary      ?
_atom_sites_solution_secondary    ?
loop_
  _atom_site_label
  _atom_site_type_symbol
  _atom_site_fract_x
  _atom_site_fract_y
  _atom_site_fract_z
  _atom_site_U_iso_or_equiv
  _atom_site_adp_type
  _atom_site_occupancy
  _atom_site_site_symmetry_order
  _atom_site_calc_flag
  _atom_site_refinement_flags_posn
  _atom_site_refinement_flags_adp
  _atom_site_refinement_flags_occupancy
  _atom_site_disorder_assembly
  _atom_site_disorder_group
 O2 O 0.23797(10) 0.4652(3) 0.34510(16) 0.0268(4) Uani 1 1 d . . . . .
 O1 O 0.02363(10) -0.0348(3) 0.14924(15) 0.0241(4) Uani 1 1 d . . . . .
 O3 O 0.31838(11) 0.2852(3) 0.30206(18) 0.0312(4) Uani 1 1 d . . . . .
 C11 C 0.18025(14) 0.1612(4) 0.2175(2) 0.0212(5) Uani 1 1 d . . . . .
 C10 C 0.07101(14) 0.4239(4) 0.40056(19) 0.0203(5) Uani 1 1 d . . . . .
 C1 C 0.03284(16) 0.2358(4) 0.3867(2) 0.0223(5) Uani 1 1 d . . . . .
 H1 H 0.0652 0.1064 0.4138 0.027 Uiso 1 1 calc R U . . .
 C8 C 0.15455(14) 0.4460(4) 0.3111(2) 0.0221(5) Uani 1 1 d . . . . .
 H8 H 0.1223 0.5792 0.2639 0.027 Uiso 1 1 calc R U . . .
 C3 C -0.10467(13) 0.1451(4) 0.1903(2) 0.0229(5) Uani 1 1 d . . . . .
 H3A H -0.0839 0.0034 0.1814 0.027 Uiso 1 1 calc R U . . .
 H3B H -0.1634 0.1268 0.1561 0.027 Uiso 1 1 calc R U . . .
 C15 C 0.03390(16) 0.6484(4) 0.3816(2) 0.0247(5) Uani 1 1 d . . . . .
 H15A H -0.0234 0.6337 0.3530 0.037 Uiso 1 1 calc R U . . .
 H15B H 0.0369 0.7283 0.3187 0.037 Uiso 1 1 calc R U . . .
 H15C H 0.0641 0.7293 0.4608 0.037 Uiso 1 1 calc R U . . .
 C2 C -0.05675(16) 0.2079(4) 0.3322(2) 0.0245(5) Uani 1 1 d . . . . .
 H2A H -0.0790 0.3464 0.3414 0.029 Uiso 1 1 calc R U . . .
 H2B H -0.0641 0.0914 0.3783 0.029 Uiso 1 1 calc R U . . .
 C9 C 0.15691(14) 0.4212(4) 0.4314(2) 0.0229(5) Uani 1 1 d . . . . .
 H9A H 0.1840 0.2813 0.4733 0.027 Uiso 1 1 calc R U . . .
 H9B H 0.1890 0.5428 0.4896 0.027 Uiso 1 1 calc R U . . .
 C4 C -0.09499(14) 0.3188(4) 0.1173(2) 0.0223(5) Uani 1 1 d . . . . .
 C5 C -0.03014(15) 0.3297(4) 0.1102(2) 0.0211(5) Uani 1 1 d . . . . .
 H5 H -0.0261 0.4534 0.0694 0.025 Uiso 1 1 calc R U . . .
 C13 C 0.18002(15) -0.0343(4) 0.1482(2) 0.0263(5) Uani 1 1 d . . . . .
 H13A H 0.2010 0.0072 0.0983 0.039 Uiso 1 1 calc R U . . .
 H13B H 0.1240 -0.0898 0.0929 0.039 Uiso 1 1 calc R U . . .
 H13C H 0.2149 -0.1490 0.2079 0.039 Uiso 1 1 calc R U . . .
 C12 C 0.25379(15) 0.3017(4) 0.2901(2) 0.0238(5) Uani 1 1 d . . . . .
 C7 C 0.12175(14) 0.2476(4) 0.2269(2) 0.0200(5) Uani 1 1 d . . . . .
 C6 C 0.03573(14) 0.1630(4) 0.16135(19) 0.0196(5) Uani 1 1 d . . . . .
 C14 C -0.15724(16) 0.4996(5) 0.0649(3) 0.0311(6) Uani 1 1 d . . . . .
 H14A H -0.2107 0.4408 -0.0015 0.047 Uiso 1 1 calc R U . . .
 H14B H -0.1409 0.6147 0.0304 0.047 Uiso 1 1 calc R U . . .
 H14C H -0.1608 0.5613 0.1314 0.047 Uiso 1 1 calc R U . . .

loop_
  _atom_site_aniso_label
  _atom_site_aniso_U_11
  _atom_site_aniso_U_22
  _atom_site_aniso_U_33
  _atom_site_aniso_U_23
  _atom_site_aniso_U_13
  _atom_site_aniso_U_12
 O2 0.0250(8) 0.0267(9) 0.0295(8) -0.0034(7) 0.0159(7) -0.0055(7)
 O1 0.0285(8) 0.0218(9) 0.0251(8) -0.0039(6) 0.0170(7) -0.0021(7)
 O3 0.0236(8) 0.0378(10) 0.0335(9) 0.0020(8) 0.0169(7) 0.0001(8)
 C11 0.0224(10) 0.0229(11) 0.0183(10) 0.0047(9) 0.0116(9) 0.0018(9)
 C10 0.0265(11) 0.0191(10) 0.0149(9) 0.0000(8) 0.0115(8) 0.0005(9)
 C1 0.0321(12) 0.0189(10) 0.0166(9) -0.0002(8) 0.0142(9) 0.0000(9)
 C8 0.0225(10) 0.0199(11) 0.0238(11) -0.0001(9) 0.0130(9) -0.0019(9)
 C3 0.0222(11) 0.0254(11) 0.0238(11) -0.0036(9) 0.0146(10) -0.0050(9)
 C15 0.0310(11) 0.0177(11) 0.0272(11) -0.0005(9) 0.0174(10) 0.0011(9)
 C2 0.0319(12) 0.0243(11) 0.0225(10) -0.0025(9) 0.0186(9) -0.0062(9)
 C9 0.0257(11) 0.0215(11) 0.0183(9) -0.0029(9) 0.0105(9) -0.0019(9)
 C4 0.0217(10) 0.0265(11) 0.0168(9) -0.0022(9) 0.0096(8) -0.0022(9)
 C5 0.0240(11) 0.0230(11) 0.0156(9) 0.0015(8) 0.0108(8) 0.0000(9)
 C13 0.0264(11) 0.0273(12) 0.0297(11) -0.0015(10) 0.0186(10) 0.0021(10)
 C12 0.0244(11) 0.0254(11) 0.0218(10) 0.0044(9) 0.0132(9) -0.0004(10)
 C7 0.0231(11) 0.0190(11) 0.0171(10) 0.0024(8) 0.0109(9) 0.0011(8)
 C6 0.0233(11) 0.0232(12) 0.0155(9) -0.0022(8) 0.0129(8) -0.0023(9)
 C14 0.0281(12) 0.0366(15) 0.0315(12) 0.0081(10) 0.0186(11) 0.0076(10)

_geom_special_details
;
 All esds (except the esd in the dihedral angle between two l.s. planes)
 are estimated using the full covariance matrix.  The cell esds are taken
 into account individually in the estimation of esds in distances, angles
 and torsion angles; correlations between esds in cell parameters are only
 used when they are defined by crystal symmetry.  An approximate (isotropic)
 treatment of cell esds is used for estimating esds involving l.s. planes.
;
loop_
  _geom_bond_atom_site_label_1
  _geom_bond_atom_site_label_2
  _geom_bond_distance
  _geom_bond_site_symmetry_2
  _geom_bond_publ_flag
 O2 C8 1.455(3) . ?
 O2 C12 1.361(3) . ?
 O1 C6 1.222(3) . ?
 O3 C12 1.203(3) . ?
 C11 C13 1.490(3) . ?
 C11 C12 1.481(3) . ?
 C11 C7 1.340(3) . ?
 C10 C1 1.329(4) . ?
 C10 C15 1.506(3) . ?
 C10 C9 1.513(3) . ?
 C1 H1 0.9500 . ?
 C1 C2 1.504(4) . ?
 C8 H8 1.0000 . ?
 C8 C9 1.541(3) . ?
 C8 C7 1.508(3) . ?
 C3 H3A 0.9900 . ?
 C3 H3B 0.9900 . ?
 C3 C2 1.567(3) . ?
 C3 C4 1.502(3) . ?
 C15 H15A 0.9800 . ?
 C15 H15B 0.9800 . ?
 C15 H15C 0.9800 . ?
 C2 H2A 0.9900 . ?
 C2 H2B 0.9900 . ?
 C9 H9A 0.9900 . ?
 C9 H9B 0.9900 . ?
 C4 C5 1.341(4) . ?
 C4 C14 1.500(3) . ?
 C5 H5 0.9500 . ?
 C5 C6 1.483(3) . ?
 C13 H13A 0.9800 . ?
 C13 H13B 0.9800 . ?
 C13 H13C 0.9800 . ?
 C7 C6 1.502(3) . ?
 C14 H14A 0.9800 . ?
 C14 H14B 0.9800 . ?
 C14 H14C 0.9800 . ?

loop_
  _geom_angle_atom_site_label_1
  _geom_angle_atom_site_label_2
  _geom_angle_atom_site_label_3
  _geom_angle
  _geom_angle_site_symmetry_1
  _geom_angle_site_symmetry_3
  _geom_angle_publ_flag
 C12 O2 C8 109.95(18) . . ?
 C12 C11 C13 120.8(2) . . ?
 C7 C11 C13 131.3(2) . . ?
 C7 C11 C12 107.8(2) . . ?
 C1 C10 C15 125.0(2) . . ?
 C1 C10 C9 119.7(2) . . ?
 C15 C10 C9 115.2(2) . . ?
 C10 C1 H1 116.9 . . ?
 C10 C1 C2 126.3(2) . . ?
 C2 C1 H1 116.9 . . ?
 O2 C8 H8 110.1 . . ?
 O2 C8 C9 108.77(18) . . ?
 O2 C8 C7 103.59(19) . . ?
 C9 C8 H8 110.1 . . ?
 C7 C8 H8 110.1 . . ?
 C7 C8 C9 114.06(19) . . ?
 H3A C3 H3B 108.0 . . ?
 C2 C3 H3A 109.4 . . ?
 C2 C3 H3B 109.4 . . ?
 C4 C3 H3A 109.4 . . ?
 C4 C3 H3B 109.4 . . ?
 C4 C3 C2 110.97(19) . . ?
 C10 C15 H15A 109.5 . . ?
 C10 C15 H15B 109.5 . . ?
 C10 C15 H15C 109.5 . . ?
 H15A C15 H15B 109.5 . . ?
 H15A C15 H15C 109.5 . . ?
 H15B C15 H15C 109.5 . . ?
 C1 C2 C3 110.54(19) . . ?
 C1 C2 H2A 109.5 . . ?
 C1 C2 H2B 109.5 . . ?
 C3 C2 H2A 109.5 . . ?
 C3 C2 H2B 109.5 . . ?
 H2A C2 H2B 108.1 . . ?
 C10 C9 C8 110.17(18) . . ?
 C10 C9 H9A 109.6 . . ?
 C10 C9 H9B 109.6 . . ?
 C8 C9 H9A 109.6 . . ?
 C8 C9 H9B 109.6 . . ?
 H9A C9 H9B 108.1 . . ?
 C5 C4 C3 123.1(2) . . ?
 C5 C4 C14 120.5(2) . . ?
 C14 C4 C3 116.0(2) . . ?
 C4 C5 H5 117.6 . . ?
 C4 C5 C6 124.9(2) . . ?
 C6 C5 H5 117.6 . . ?
 C11 C13 H13A 109.5 . . ?
 C11 C13 H13B 109.5 . . ?
 C11 C13 H13C 109.5 . . ?
 H13A C13 H13B 109.5 . . ?
 H13A C13 H13C 109.5 . . ?
 H13B C13 H13C 109.5 . . ?
 O2 C12 C11 108.7(2) . . ?
 O3 C12 O2 122.4(2) . . ?
 O3 C12 C11 128.8(2) . . ?
 C11 C7 C8 109.8(2) . . ?
 C11 C7 C6 125.2(2) . . ?
 C6 C7 C8 124.9(2) . . ?
 O1 C6 C5 124.0(2) . . ?
 O1 C6 C7 119.3(2) . . ?
 C5 C6 C7 116.7(2) . . ?
 C4 C14 H14A 109.5 . . ?
 C4 C14 H14B 109.5 . . ?
 C4 C14 H14C 109.5 . . ?
 H14A C14 H14B 109.5 . . ?
 H14A C14 H14C 109.5 . . ?
 H14B C14 H14C 109.5 . . ?

loop_
  _geom_torsion_atom_site_label_1
  _geom_torsion_atom_site_label_2
  _geom_torsion_atom_site_label_3
  _geom_torsion_atom_site_label_4
  _geom_torsion
  _geom_torsion_site_symmetry_1
  _geom_torsion_site_symmetry_2
  _geom_torsion_site_symmetry_3
  _geom_torsion_site_symmetry_4
  _geom_torsion_publ_flag
 O2 C8 C9 C10 174.28(18) . . . . ?
 O2 C8 C7 C11 1.6(2) . . . . ?
 O2 C8 C7 C6 -177.09(19) . . . . ?
 C11 C7 C6 O1 37.6(3) . . . . ?
 C11 C7 C6 C5 -139.9(2) . . . . ?
 C10 C1 C2 C3 96.4(3) . . . . ?
 C1 C10 C9 C8 96.1(3) . . . . ?
 C8 O2 C12 O3 178.5(2) . . . . ?
 C8 O2 C12 C11 -1.1(2) . . . . ?
 C8 C7 C6 O1 -143.8(2) . . . . ?
 C8 C7 C6 C5 38.7(3) . . . . ?
 C3 C4 C5 C6 6.4(4) . . . . ?
 C15 C10 C1 C2 9.5(4) . . . . ?
 C15 C10 C9 C8 -80.9(2) . . . . ?
 C2 C3 C4 C5 83.0(3) . . . . ?
 C2 C3 C4 C14 -89.6(3) . . . . ?
 C9 C10 C1 C2 -167.2(2) . . . . ?
 C9 C8 C7 C11 -116.4(2) . . . . ?
 C9 C8 C7 C6 64.9(3) . . . . ?
 C4 C3 C2 C1 -59.3(3) . . . . ?
 C4 C5 C6 O1 44.4(4) . . . . ?
 C4 C5 C6 C7 -138.2(2) . . . . ?
 C13 C11 C12 O2 -179.10(19) . . . . ?
 C13 C11 C12 O3 1.4(4) . . . . ?
 C13 C11 C7 C8 179.2(2) . . . . ?
 C13 C11 C7 C6 -2.1(4) . . . . ?
 C12 O2 C8 C9 121.4(2) . . . . ?
 C12 O2 C8 C7 -0.2(2) . . . . ?
 C12 C11 C7 C8 -2.3(2) . . . . ?
 C12 C11 C7 C6 176.4(2) . . . . ?
 C7 C11 C12 O2 2.2(2) . . . . ?
 C7 C11 C12 O3 -177.3(2) . . . . ?
 C7 C8 C9 C10 -70.7(3) . . . . ?
 C14 C4 C5 C6 178.6(2) . . . . ?

_shelx_estimated_absorpt_T_max    0.952
_shelx_estimated_absorpt_T_min    0.914
_shelx_hkl_checksum               5885
_shelx_hkl_file
;
   0  -6   0 36636.7 1102.37  22
   0  -6  -1 15351.8 659.145  22
   0  -6  -1 16188.6 614.654  17
   0  -6  -2 5902.98 358.778  17
   0  -6  -2 5427.53 378.884  22
   0  -6  -3 4732.44 324.368  17
   0  -6  -3 4830.87 346.658  22
   0  -6  -4 5154.89 375.659  19
   0  -6  -4 5583.71 347.287  17
   0  -6  -5 3871.10 312.417  19
   0  -6  -5 4234.10 291.821  17
   0  -6  -6 6943.31 326.655  18
   0  -6  -6 6723.09 341.478  17
   0  -6  -6 6101.28 365.790  19
   0  -6  -7 4853.20 234.503  18
   0  -4   0 77442.6 3444.79   1
   0  -4   1 8686.14 1088.70   1
   0  -4  -1 8566.24 1101.74   1
   0  -4  -2 4021.59 747.530   1
   0  -4   2 3867.94 743.021   1
   0  -4  -3 8549.64 1097.02   1
   0  -4   3 6526.28 964.945   1
   0  -4  -4 15526.4 611.267  22
   0  -4  -4 15319.5 623.567  12
   0  -4  -5 52182.9 1399.67  12
   0  -4  -5 53397.2 1359.89  17
   0  -4  -6 10678.5 496.895  17
   0  -4  -7 526.078 127.559  17
   0  -4  -7 516.202 128.614  21
   0  -4  -8 2424.92 225.415  21
   0  -4  -9 1071.77 155.046  21
   0  -4 -10 9581.26 376.144  21
   0  -4 -10 6824.72 336.514  19
   0  -2   0 33464.4 1108.35   5
   0  -2   1 16091.7 796.002   5
   0  -2  -1 16026.8 1006.20   1
   0  -2  -2 79156.8 1926.15   2
   0  -2   2 75548.4 2294.13   5
   0  -2  -2 76918.6 2530.78   1
   0  -2  -3 14772.4 1024.11   1
   0  -2  -3 16129.4 859.644   2
   0  -2  -4 40076.5 1853.14   1
   0  -2  -4 42959.2 1737.65   2
   0  -2  -5 67365.1 2657.19   1
   0  -2  -5 72130.7 2645.61   2
   0  -2  -6 9433.76 994.358   2
   0  -2   6 8602.11 992.146   5
   0  -2   7 26688.9 1866.32   5
   0  -2  -8 2072.78 211.889  21
   0  -2  -8 2175.12 224.354  16
   0  -2  -9 6236.25 359.981  23
   0  -2  -9 6538.92 391.397  16
   0  -2  -9 6405.36 382.041  21
   0  -2 -10 16597.4 603.967  23
   0  -2 -10 16417.0 637.238  21
   0  -2 -10 16115.4 644.854  16
   0  -2 -11 2045.22 184.820  23
   0  -2 -11 2211.58 215.390  21
   0  -2 -11 2528.36 232.667  16
   0  -2 -12 7215.17 330.651  21
   0   0  -1 3368.52 158.780   3
   0   0  -1 4103.18 234.889   2
   0   0  -2 358114. 6839.50   2
   0   0  -2 357365. 6490.27   3
   0   0  -3 1090.06 248.690   2
   0   0  -4 342916. 7137.60   8
   0   0  -4 336128. 7261.22   2
   0   0  -5 942.262 290.642   8
   0   0  -5 957.624 318.865   2
   0   0  -6 20065.9 1342.57   8
   0   0  -6 20366.6 1438.96   2
   0   0  -7 6099.53 800.891   8
   0   0  -7 4693.75 763.586   2
   0   0  -8 577.273 386.847   2
   0   0  -9 5.60436 98.4771  23
   0   0  -9-72.9174 92.1875  21
   0   0  -9 165.550 93.0910  13
   0   0 -10 2679.56 250.643  16
   0   0 -10 2255.96 239.676  23
   0   0 -10 2470.52 228.590  21
   0   0 -11 10291.5 469.181  16
   0   0 -11 10318.0 488.054  23
   0   0 -11 10766.3 449.277  21
   0   0 -12 1143.86 141.519  16
   0   0 -12 1324.08 165.615  23
   0   2   0 38495.6 1546.09   4
   0   2   0 38891.1 1370.63   7
   0   2   1 17437.0 968.770   4
   0   2  -1 18489.4 1044.11   4
   0   2  -1 18104.5 968.748   7
   0   2   2 90336.9 2539.00   4
   0   2  -2 85340.6 2752.83   3
   0   2  -2 91263.3 2127.27   2
   0   2  -2 88433.6 2726.67   7
   0   2  -3 16665.5 879.490   2
   0   2  -3 15701.0 1062.45   3
   0   2   3 16514.6 894.296   4
   0   2  -4 47786.0 1859.00   2
   0   2  -4 46295.9 2040.41   3
   0   2  -5 74560.0 2837.40   3
   0   2  -5 79182.8 2800.41   2
   0   2  -6 10315.0 1032.73   2
   0   2  -7 36841.1 2316.69   8
   0   2  -8 1913.94 209.082  23
   0   2  -8 2104.33 227.542  13
   0   2  -8 2135.29 221.002  11
   0   2  -9 6810.12 383.153  11
   0   2  -9 7024.11 419.022  13
   0   2  -9 6500.81 383.557  23
   0   2 -10 18513.1 675.218  23
   0   2 -10 17682.9 690.150  13
   0   2 -11 2270.25 222.611  13
   0   2 -12 6932.17 317.781  13
   0   4   0 96044.5 3613.34   3
   0   4  -1 9334.24 1077.31   3
   0   4   1 9253.81 1000.76   3
   0   4  -2 5290.68 841.551   3
   0   4  -3 8867.56 1116.13   3
   0   4  -4 16272.2 627.261   9
   0   4  -4 17054.9 630.477  11
   0   4  -4 15389.6 1516.14   3
   0   4  -5 56375.1 1443.00   9
   0   4  -5 56973.8 1457.91  11
   0   4  -6 11933.4 536.676   9
   0   4  -6 11492.4 553.444  11
   0   4  -7 522.199 149.664  11
   0   4  -7 520.752 133.862  13
   0   4  -8 2190.83 223.963  13
   0   4  -8 2284.34 249.599  11
   0   4  -9 1086.53 172.172  11
   0   4  -9 853.335 153.859  13
   0   4 -10 10564.8 416.071  13
   0   4 -10 9784.13 411.021  11
   0   6   0 42904.1 1171.43   9
   0   6  -1 16992.5 665.649   9
   0   6  -2 6366.65 397.588   9
   0   6  -3 5177.75 354.078   9
   0   6  -4 5547.72 357.111   9
   0   6  -5 4362.39 269.299  11
   0   6  -5 4512.58 309.623   9
   0   6  -6 7124.74 358.005   9
   0   6  -6 6986.18 330.199  11
   0   6  -7 5184.35 253.951   9
   0   6  -7 4377.06 240.487  11
  -1  -7   4 5306.87 272.903  22
   1  -7  -4 5809.31 264.312  18
  -1  -7   3 4068.67 254.805  22
   1  -7  -3 4266.90 240.341  18
  -1  -7   2 4590.82 279.240  22
   1  -7  -2 4537.54 273.555  22
   1  -7  -1 6435.03 334.375  22
  -1  -7   1 6396.24 338.570  22
   1  -7   0-29.3101 98.2418  22
  -1  -7   0 152.472 77.8344  18
  -1  -7   0 26.9345 97.8151  22
  -1  -7  -1 2784.54 224.209  22
   1  -7   1 2840.95 223.626  22
  -1  -7  -1 3059.03 201.288  18
  -1  -7  -2 3859.83 228.532  18
   1  -7   2 3822.89 250.803  22
   1  -7   3 5027.86 280.052  22
  -1  -7  -3 5959.39 273.827  18
  -1  -7  -4 2116.11 151.726  18
   1  -7   4 1925.74 159.524  22
   1  -5  -9 3330.25 241.236  19
   1  -5  -8 683.658 155.207  19
   1  -5  -8 491.589 112.168  17
   1  -5  -7 4438.56 345.590  19
   1  -5  -7 4081.76 295.442  17
   1  -5  -6 12107.2 599.418  19
   1  -5  -6 12668.7 558.660  17
   1  -5  -5 9340.91 524.648  19
   1  -5  -5 9685.31 487.382  17
   1  -5  -4 16014.1 645.301  17
   1  -5  -4 15987.3 672.826  22
   1  -5  -4 15468.5 687.565  19
   1  -5  -3 49719.1 1401.28  19
   1  -5  -3 48209.8 1360.54  22
   1  -5  -3 49090.4 1305.86  17
   1  -5  -2 5907.71 363.431  17
   1  -5  -2 5362.91 397.547  19
   1  -5  -2 5780.41 388.580  22
   1  -5  -1 13017.8 537.298  17
   1  -5  -1 12526.1 612.708  19
  -1  -5   0 6883.74 384.564  17
  -1  -5  -1 58803.0 1623.93  19
  -1  -5  -1 61614.4 1573.72  22
  -1  -5  -1 61299.9 1503.43  17
  -1  -5  -2 34887.5 1074.09  22
  -1  -5  -2 34605.5 1020.08  17
  -1  -5  -2 32486.7 1088.70  19
  -1  -5  -3 24124.7 884.446  19
  -1  -5  -3 23723.8 863.155  22
  -1  -5  -3 23999.3 824.833  17
  -1  -5  -4 4374.99 327.533  17
  -1  -5  -4 4146.59 340.220  22
  -1  -5  -4 3758.33 333.521  19
  -1  -5  -5 6896.17 406.418  17
  -1  -5  -5 6297.63 421.185  19
  -1  -5  -6 7000.56 436.809  19
  -1  -5  -6 7216.19 402.343  17
  -1  -5  -7 10020.2 486.996  19
  -1  -5  -7 10124.6 422.153  18
  -1  -5  -7 10041.9 448.233  17
  -1  -5  -8 2186.29 199.742  19
  -1  -5  -9 1373.37 136.460  10
   1  -3 -12 9367.37 364.559  21
   1  -3 -11 1249.25 168.175  21
   1  -3 -10 14458.6 579.578  16
   1  -3 -10 15049.9 589.624  21
   1  -3  -9 365.528 133.888  16
   1  -3  -9 103.663 99.3231  21
   1  -3  -8 84803.2 1938.76  16
   1  -3  -8 84648.1 1931.23  21
   1  -3  -7 14824.2 567.581  21
   1  -3  -7 15038.6 576.779  16
  -1  -3   6 12450.8 1216.40   5
   1  -3  -5 3255.43 639.491   1
  -1  -3   5 2744.91 544.820   5
   1  -3  -4 12645.8 1193.64   1
  -1  -3   4 13165.4 1093.34   5
  -1  -3   3 47884.7 1964.95   5
   1  -3  -3 47884.7 2313.23   1
   1  -3  -2 26845.0 1647.04   1
   1  -3  -1 27446.5 1656.02   1
   1  -3   0 3713.51 606.731   1
   1  -3   1 4027.40 538.826   5
  -1  -3  -1 3534.21 604.154   1
   1  -3   2 34334.2 1719.26   5
  -1  -3  -2 30151.9 1782.28   1
  -1  -3  -3 11000.7 1056.84   1
   1  -3   3 11693.7 1077.52   5
  -1  -3  -4 35063.9 1993.13   1
   1  -3   4 35611.4 2037.93   5
   1  -3   5 10084.6 1125.49   5
  -1  -3  -6 2615.29 235.572  16
  -1  -3  -6 2586.41 224.824  21
  -1  -3  -7 1275.46 190.655  16
  -1  -3  -7 1373.43 184.233  21
  -1  -3  -8 4443.33 319.930  21
  -1  -3  -8 4682.32 338.038  16
  -1  -3  -9 3936.31 299.109  21
  -1  -3  -9 3619.78 270.382  10
  -1  -3 -10 4918.38 310.439  21
  -1  -3 -11 2840.09 211.627  21
   1  -1 -13 4864.65 230.990  21
   1  -1 -12 2897.35 224.660  21
   1  -1 -12 3097.09 233.536  23
   1  -1 -12 2899.93 240.889  16
   1  -1 -11 27.5087 87.6241  23
   1  -1 -11 33.8850 86.6112  21
   1  -1 -11 34.2735 97.0631  16
   1  -1 -10 14242.3 589.024  23
   1  -1 -10 14985.6 624.055  16
   1  -1 -10 15320.5 599.824  21
   1  -1  -9 626.107 137.101  21
   1  -1  -9 400.878 117.256  23
   1  -1  -9 651.482 142.146  16
   1  -1  -8 3553.31 693.403   2
   1  -1  -7 468.391 298.265   2
   1  -1  -6 66653.1 2669.54   2
   1  -1  -5 70559.9 2507.61   2
   1  -1  -4 14452.4 914.893   2
   1  -1  -4 14284.6 933.757   1
   1  -1  -3 236559. 4978.35   2
   1  -1  -3 230397. 5081.82   1
   1  -1  -2 309551. 6277.91   1
   1  -1  -2 313911. 5987.07   2
   1  -1  -1 195678. 3603.18   2
   1  -1  -1 187451. 4062.54   1
   1  -1  -1 189553. 3751.93   5
   1  -1   0 335192. 6337.72   5
   1  -1   1 188682. 3917.19   5
  -1  -1  -1 184821. 3702.61   2
  -1  -1  -2 659328. 12171.6   1
  -1  -1  -2 657108. 12203.9   2
  -1  -1  -3 136460. 3470.31   2
  -1  -1  -3 138249. 3260.75   1
  -1  -1  -4 62881.2 2289.35   2
  -1  -1  -5 2283.68 469.069   2
  -1  -1  -6 32960.8 1931.15   2
   1  -1   7 15469.0 1392.61   5
  -1  -1  -8 585.834 128.702  21
  -1  -1  -8 519.057 129.318  16
  -1  -1  -9 23474.7 784.720  21
  -1  -1  -9 22845.0 799.813  16
  -1  -1  -9 24109.6 800.961  23
  -1  -1 -10 2945.94 254.565  21
  -1  -1 -10 2731.33 253.320  23
  -1  -1 -10 3259.80 274.137  16
  -1  -1 -11 3372.70 252.748  21
  -1  -1 -11 3320.92 252.915  23
  -1  -1 -11 3448.19 266.278  16
  -1  -1 -12 8600.29 342.851  21
   1   1 -12 2707.01 213.719  13
   1   1 -11-30.6760 106.276  13
   1   1 -11 115.105 121.512  23
   1   1 -11-68.1024 82.5100  16
   1   1 -10 15534.7 620.884  13
   1   1 -10 15677.7 642.360  23
   1   1  -9 585.609 148.852  23
   1   1  -9 571.977 141.527  13
   1   1  -8 3799.07 714.888   8
   1   1  -8 2732.26 599.471   2
   1   1  -7 975.572 393.114   8
   1   1  -7 616.213 373.427   2
   1   1  -6 67550.8 2694.35   2
   1   1  -5 72366.8 2551.67   2
   1   1  -5 74135.1 2304.64   3
   1   1  -4 14863.0 865.216   3
   1   1  -4 16427.3 963.840   2
   1   1  -3 248212. 5242.23   2
  -1   1   3 251398. 4717.23   4
   1   1  -2 318328. 6462.26   7
  -1   1   2 330242. 6073.73   4
   1   1  -2 322177. 6318.30   4
   1   1  -2 322761. 6185.64   2
  -1   1   1 202591. 4037.63   4
   1   1  -1 202578. 3757.38   2
   1   1  -1 198640. 4109.33   4
   1   1   0 384966. 7313.43   4
  -1   1   0 389892. 7163.92   7
  -1   1   0 386213. 7323.86   3
  -1   1  -1 205493. 4368.99   3
  -1   1  -1 208540. 4054.53   2
  -1   1  -2 709003. 13304.2   3
  -1   1  -2 705737. 13116.8   2
   1   1   2 717228. 12889.0   6
  -1   1  -3 145803. 3658.08   2
  -1   1  -3 150463. 3670.17   3
   1   1   3 148949. 3191.59   6
  -1   1  -4 66822.2 2373.66   2
  -1   1  -4 67468.4 2246.04   3
  -1   1  -5 1933.52 445.234   2
  -1   1  -5 1891.47 453.786   8
  -1   1  -6 36027.9 2028.05   2
  -1   1  -6 33568.2 2003.87   8
  -1   1  -7 19316.7 1627.54   8
  -1   1  -8 545.722 131.068  23
  -1   1  -8 662.634 136.220  13
  -1   1  -9 25307.4 848.268  23
  -1   1  -9 24807.4 834.548  13
  -1   1 -10 3013.23 278.456  23
  -1   1 -10 3098.91 265.517  13
  -1   1 -11 3306.01 254.052  13
  -1   1 -11 3844.95 280.977  23
  -1   1 -12 8679.49 334.688  13
   1   3 -12 8500.45 344.105  13
   1   3 -11 1520.65 187.348  13
   1   3 -11 1402.02 153.470  11
   1   3 -10 15933.5 604.211  11
   1   3 -10 15396.0 623.268  13
   1   3  -9 285.517 126.579  13
   1   3  -9 276.946 128.484  11
   1   3  -8 90619.1 2097.69  11
   1   3  -8 92065.3 2088.44  13
   1   3  -7 16546.5 634.322  13
   1   3  -7 17532.8 669.058  11
   1   3  -6 15223.7 1377.91   3
   1   3  -5 3610.80 679.293   3
   1   3  -4 17011.2 1357.32   3
   1   3  -3 55042.7 2488.29   3
   1   3  -2 33204.6 1723.58   7
  -1   3   2 34221.0 1566.25   3
   1   3  -1 32382.6 1595.46   7
  -1   3   1 34230.2 1403.38   7
  -1   3   1 32501.4 1608.61   3
   1   3  -1 30815.0 1718.42   4
  -1   3   0 5076.29 569.025   7
  -1   3   0 4891.70 640.647   3
   1   3   0 4125.98 604.126   4
   1   3   0 5478.80 592.126   7
  -1   3  -1 4095.98 631.716   3
   1   3   1 5386.48 676.384   4
  -1   3  -2 39879.2 2026.17   3
   1   3   2 36598.2 1802.84   4
   1   3   3 14463.0 1070.43   4
  -1   3  -3 12076.2 1140.49   3
  -1   3  -4 40153.3 2231.33   3
  -1   3  -5 8959.11 1070.22   3
  -1   3  -6 2849.12 245.343  13
  -1   3  -6 2890.57 265.264  11
  -1   3  -7 1788.20 212.129  13
  -1   3  -7 1440.49 211.000  11
  -1   3  -8 4965.47 351.543  11
  -1   3  -8 5047.43 353.172  13
  -1   3  -9 4101.92 306.496  11
  -1   3  -9 3759.13 303.254  13
  -1   3 -10 5425.91 304.671  11
  -1   3 -10 5849.21 347.738  13
  -1   3 -11 2670.66 202.973  13
   1   5  -9 3842.70 258.268  11
   1   5  -8 500.136 138.102  11
   1   5  -7 4033.64 302.202   9
   1   5  -7 4042.65 312.246  11
   1   5  -6 13281.8 586.649   9
   1   5  -6 12067.6 550.650  11
   1   5  -5 10817.9 502.212  11
   1   5  -5 9503.66 505.845   9
   1   5  -4 17768.0 645.500  11
   1   5  -4 15525.4 665.790   9
   1   5  -3 51342.9 1383.86   9
   1   5  -2 6193.54 390.782   9
   1   5  -1 15000.5 597.233   9
  -1   5   1 8898.66 457.574   9
   1   5   0 7575.12 419.572   9
  -1   5   0 7918.59 425.269   9
  -1   5  -1 66594.5 1637.17   9
  -1   5  -2 36545.5 1089.16   9
  -1   5  -3 26543.9 902.055   9
  -1   5  -3 27504.3 852.257  11
  -1   5  -4 6044.15 377.584  11
  -1   5  -4 4375.69 341.590   9
  -1   5  -5 7357.96 422.341  11
  -1   5  -5 7374.03 434.232   9
  -1   5  -6 7612.24 422.014  11
  -1   5  -6 7617.78 422.602   9
  -1   5  -7 10809.7 492.735  11
  -1   5  -8 2274.12 210.845  11
  -1   5  -9 1723.61 154.857  11
   1   7  -4 5875.57 291.836   9
   1   7  -3 4861.89 276.014   9
   1   7  -2 5294.75 290.112   9
   1   7  -1 7777.04 348.170   9
  -1   7   0 87.2816 81.0293   9
  -1   7  -1 3387.72 233.534   9
  -1   7  -2 4269.88 261.109   9
  -1   7  -3 6000.00 302.590   9
  -1   7  -4 2555.72 179.491   9
   2  -6  -8 2363.11 195.040  19
   2  -6  -7 6264.20 360.018  19
   2  -6  -7 6143.98 315.858  17
   2  -6  -7 5948.55 291.633  18
   2  -6  -6 2792.08 232.144  17
   2  -6  -6 2947.77 271.535  19
   2  -6  -5 6063.40 358.890  17
   2  -6  -5 5884.85 394.080  19
   2  -6  -4 775.554 151.793  17
   2  -6  -4 636.559 153.980  22
   2  -6  -4 864.887 178.631  19
   2  -6  -3 17658.0 658.193  17
   2  -6  -3 17463.4 689.597  22
   2  -6  -2 770.378 163.545  22
   2  -6  -2 799.570 149.092  17
  -2  -6   2 669.572 158.996  22
  -2  -6   1 6253.13 406.133  22
   2  -6  -1 5873.20 388.513  22
  -2  -6   0 3686.07 312.646  22
  -2  -6  -1 9302.23 459.952  17
  -2  -6  -1 9151.57 483.048  22
  -2  -6  -2 5266.81 345.174  17
  -2  -6  -2 4883.37 354.499  22
  -2  -6  -3 12774.5 550.371  17
  -2  -6  -4 2806.40 246.965  17
  -2  -6  -4 3103.72 247.894  18
  -2  -6  -5 7321.33 354.832  18
  -2  -6  -6 1471.03 146.713  18
  -2  -6  -7 176.887 79.0857  10
   2  -4 -11 634.792 110.902  19
   2  -4 -11 629.836 109.531  21
   2  -4 -10 5590.69 309.735  21
   2  -4  -9 29716.1 866.223  21
   2  -4  -8 509.671 124.551  21
   2  -4  -8 466.818 119.385  17
   2  -4  -7 1336.02 200.479  12
   2  -4  -6 1160.74 181.900  12
   2  -4  -5 435.363 117.396  22
   2  -4  -5 458.187 132.659  12
   2  -4  -5 876.498 424.434   1
   2  -4  -4 2794.37 654.657   1
   2  -4  -3 19362.0 1661.11   1
   2  -4  -2 9117.27 1133.40   1
   2  -4  -1 22152.8 1752.56   1
  -2  -4   0 11557.0 1285.12   1
   2  -4   0 11344.8 1242.90   1
   2  -4   1 45453.2 2535.68   1
  -2  -4  -1 44894.4 2576.79   1
  -2  -4  -2 3361.54 701.190   1
   2  -4   2 3149.18 648.876   1
  -2  -4  -3 4895.35 327.832  22
  -2  -4  -3 3964.83 745.461   1
  -2  -4  -3 5207.51 350.637  19
  -2  -4  -3 5109.10 320.185  17
  -2  -4  -4 8995.62 470.804  19
  -2  -4  -4 8985.49 448.094  17
  -2  -4  -5 8917.76 456.214  17
  -2  -4  -6 12013.6 530.991  17
  -2  -4  -7 11136.6 528.211  19
  -2  -4  -7 11219.9 491.905  21
  -2  -4  -8 4360.36 289.312  21
  -2  -4  -8 4243.38 299.539  19
  -2  -4  -9 8771.49 391.312  10
  -2  -4  -9 8827.40 384.356  21
  -2  -4 -10 2079.08 155.362  21
   2  -2 -13 3231.05 205.003  21
   2  -2 -12 321.712 116.628  16
   2  -2 -12 138.392 97.8842  21
   2  -2 -11 7825.71 425.991  16
   2  -2 -11 8027.53 417.570  21
   2  -2 -10 11017.1 515.044  21
   2  -2 -10 11110.2 524.421  16
   2  -2  -9 11601.8 518.799  21
   2  -2  -9 11294.5 517.286  16
   2  -2  -8 13824.0 549.137  16
   2  -2  -8 13330.2 529.693  21
   2  -2  -7 55452.5 2574.88   2
   2  -2  -6 107131. 3445.16   2
   2  -2  -6 92985.4 3592.62   1
   2  -2  -5 53123.0 2392.71   1
   2  -2  -5 55522.3 2115.72   2
   2  -2  -4 119703. 3118.00   2
   2  -2  -4 114156. 3608.66   1
   2  -2  -3 28486.1 1500.54   1
   2  -2  -3 29905.1 1109.41   2
   2  -2  -2 49701.1 1293.33   2
   2  -2  -2 53495.6 1564.41   5
   2  -2  -2 49326.7 1964.43   1
   2  -2  -1 134535. 3166.67   5
  -2  -2   1 125959. 2568.30   5
   2  -2  -1 133748. 3495.22   1
   2  -2   0 86614.5 2620.98   1
   2  -2   0 83002.8 2495.25   5
   2  -2   1 32607.4 1466.68   5
  -2  -2  -2 33179.8 1536.03   1
   2  -2   2 35088.2 1632.80   5
  -2  -2  -3 81816.5 2665.05   1
   2  -2   3 82474.2 2888.83   5
   2  -2   4 16844.7 1299.93   5
   2  -2   5 17375.4 1431.86   5
   2  -2   6 30061.6 2054.18   5
  -2  -2  -7 9234.70 449.762  21
  -2  -2  -7 9210.23 457.732  16
  -2  -2  -8 8294.23 452.120  16
  -2  -2  -8 8364.73 444.626  21
  -2  -2  -9 12252.2 540.546  21
  -2  -2  -9 11951.0 544.194  16
  -2  -2  -9 11353.7 503.815  23
  -2  -2 -10 938.272 142.848  23
  -2  -2 -10 1102.75 166.095  21
  -2  -2 -11 709.281 108.061  23
  -2  -2 -11 777.731 131.883  21
   2   0 -13 378.638 93.0336  16
   2   0 -12 6822.99 382.415  23
   2   0 -12 7465.99 387.200  16
   2   0 -11 1643.36 203.393  16
   2   0 -11 1658.09 183.248  21
   2   0 -11 1679.85 211.247  23
   2   0 -10 3279.36 256.517  21
   2   0 -10 3513.98 289.310  23
   2   0  -9 1584.85 189.846  23
   2   0  -9 1797.86 181.332  21
   2   0  -8 64144.1 2991.87   2
   2   0  -7 4235.17 678.256   2
   2   0  -7 4110.45 585.811   8
   2   0  -6 3831.42 582.290   2
   2   0  -6 3611.51 498.816   8
   2   0  -5 102487. 3109.96   2
   2   0  -4 993726. 17494.4   3
   2   0  -3 106703. 2686.26   2
   2   0  -2 18028.1 588.001   7
   2   0  -2 18488.6 706.637   2
   2   0  -2 17154.4 463.574   6
   2   0  -1 88157.2 1934.67   5
   2   0   0 36382.5 1037.41   5
  -2   0   0 34843.7 996.699   8
   2   0   1 13853.3 626.583   5
  -2   0  -1 14116.2 680.122   8
  -2   0  -2 175635. 4021.24   2
  -2   0  -2 183225. 4086.96   8
  -2   0  -3 64153.5 2173.35   8
  -2   0  -3 61747.7 2132.07   2
  -2   0  -4 5567.46 658.787   2
  -2   0  -4 4788.22 607.720   8
  -2   0  -5 14714.2 1167.89   8
  -2   0  -5 16035.6 1232.10   2
  -2   0  -6 8511.46 988.883   8
   2   0   6 9437.61 979.928   5
   2   0   7 8025.83 991.236   5
  -2   0  -8 7563.37 400.076  16
  -2   0  -8 6749.41 369.352  21
  -2   0  -8 7504.02 390.198  13
  -2   0  -9 11385.1 499.191  13
  -2   0  -9 10595.8 493.272  16
  -2   0  -9 11236.9 491.547  21
  -2   0  -9 10547.0 516.788  23
  -2   0 -10 1266.88 169.307  16
  -2   0 -10 1352.00 191.013  23
  -2   0 -10 1477.80 177.757  21
  -2   0 -11 951.847 153.356  23
   2   2 -13 3127.51 193.251  13
   2   2 -12-16.0296 97.4476  13
   2   2 -11 7772.89 422.060  13
   2   2 -10 10715.8 530.883  13
   2   2 -10 11497.0 495.456  11
   2   2 -10 11871.7 530.740  23
   2   2  -9 13200.3 545.602  11
   2   2  -9 12530.1 537.780  23
   2   2  -9 12565.0 563.318  13
   2   2  -8 13871.6 542.718  23
   2   2  -8 15777.1 601.219  13
   2   2  -8 15106.1 572.690  11
   2   2  -7 58066.4 2643.71   2
   2   2  -6 111917. 3594.99   2
   2   2  -6 108953. 3561.27   3
   2   2  -5 55545.1 2292.79   3
   2   2  -5 58121.2 2182.54   2
   2   2  -4 131706. 3320.82   2
   2   2  -4 121398. 3729.99   7
  -2   2   3 31806.2 1109.37   3
   2   2  -3 31690.9 1153.35   2
   2   2  -3 30618.4 1484.99   7
   2   2  -3 30517.4 1435.93   4
   2   2  -2 54401.6 1959.36   4
   2   2  -2 55337.7 1371.32   2
   2   2  -2 52536.8 1908.81   7
  -2   2   2 54796.5 1357.07   7
  -2   2   2 53234.5 1678.37   3
   2   2  -1 151226. 3590.74   4
  -2   2   1 151199. 3398.63   3
   2   2   0 97607.3 2811.57   4
  -2   2   0 98348.8 2800.52   3
  -2   2  -1 37329.6 1632.32   3
   2   2   1 39578.1 1575.42   4
   2   2   2 38880.6 1567.32   4
  -2   2  -2 37756.6 1745.51   3
  -2   2  -3 93364.1 3150.39   3
   2   2   3 94671.7 2766.23   4
  -2   2  -4 20146.2 1384.84   3
  -2   2  -5 18641.8 1507.40   8
  -2   2  -6 36649.0 2301.38   8
  -2   2  -7 10372.5 462.039  23
  -2   2  -7 10535.5 505.252  13
  -2   2  -7 10575.9 489.708  11
  -2   2  -8 9220.92 486.880  13
  -2   2  -8 9749.97 470.898  11
  -2   2  -8 10077.7 475.334  23
  -2   2  -9 13783.5 566.038  23
  -2   2  -9 12934.6 580.532  13
  -2   2 -10 1227.21 171.706  23
  -2   2 -10 1156.80 180.504  13
  -2   2 -11 744.847 126.891  13
   2   4 -11 935.171 128.126  13
   2   4 -11 674.258 116.247  11
   2   4 -10 5557.98 336.638  11
   2   4 -10 5406.63 320.016  13
   2   4  -9 30341.6 947.327  11
   2   4  -9 29629.2 896.465  13
   2   4  -8 320.146 138.251  11
   2   4  -8 836.895 152.271  13
   2   4  -7 1144.82 190.455  11
   2   4  -7 961.346 150.120  13
   2   4  -6 1266.63 190.956   9
   2   4  -6 1046.61 178.990  11
   2   4  -5 418.644 129.774   9
   2   4  -5 533.678 134.190  11
   2   4  -4 2162.33 552.137   3
   2   4  -3 25083.8 1872.33   3
   2   4  -2 10738.0 1196.57   3
   2   4  -2 11911.3 1157.57   7
  -2   4   1 29520.4 1829.92   3
   2   4  -1 27744.5 1707.03   7
  -2   4   0 13764.4 1296.21   3
   2   4   0 15199.3 1365.45   4
   2   4   1 61410.7 2843.00   4
  -2   4  -1 59725.1 2909.66   3
   2   4   2 3850.74 654.686   4
  -2   4  -2 3053.58 682.025   3
  -2   4  -3 4850.84 869.900   3
  -2   4  -3 5184.17 323.830   9
  -2   4  -4 9543.14 484.311  11
  -2   4  -4 9047.64 459.577   9
  -2   4  -5 10065.8 492.959   9
  -2   4  -5 10449.4 528.321  11
  -2   4  -6 11904.6 513.155  13
  -2   4  -6 12325.4 582.424  11
  -2   4  -7 11086.0 542.888  11
  -2   4  -7 11260.2 501.394  13
  -2   4  -8 4738.48 311.072  13
  -2   4  -8 4456.00 318.778  11
  -2   4  -9 8894.08 400.253  11
  -2   4  -9 8726.50 384.573  13
  -2   4 -10 2015.23 156.460  13
   2   6  -7 6256.37 300.530  11
   2   6  -7 6351.22 323.266   9
   2   6  -6 2549.08 233.477   9
   2   6  -6 2510.51 197.173  11
   2   6  -5 5816.11 362.357   9
   2   6  -4 856.641 167.478   9
   2   6  -3 19886.1 738.345   9
   2   6  -2 1022.71 172.652   9
  -2   6   1 6564.01 382.389   9
   2   6  -1 7402.15 411.049   9
  -2   6   0 3943.09 306.847   9
   2   6   0 4326.45 299.352   9
  -2   6  -1 10967.6 523.851   9
  -2   6  -2 5830.81 384.529   9
  -2   6  -3 14266.0 595.330   9
  -2   6  -4 3428.73 244.966  11
  -2   6  -4 3142.74 262.978   9
  -2   6  -5 6904.63 361.098   9
  -2   6  -5 7593.99 349.193  11
  -2   6  -6 1357.50 144.701  11
  -2   6  -6 1085.16 129.728   9
   3  -7  -5 2613.41 172.514  18
  -3  -7   4 1347.81 141.626  22
  -3  -7   3 4115.38 250.996  22
  -3  -7   2 638.067 121.600  22
   3  -7  -2 718.885 117.550  22
   3  -7  -1 3346.44 232.454  22
  -3  -7   1 3741.62 248.704  22
   3  -7   0 3040.82 225.304  22
  -3  -7   0 2938.14 191.384  18
   3  -7   1 13142.4 485.908  22
  -3  -7  -1 14071.5 457.011  18
  -3  -7  -2 455.601 101.101  18
   3  -7   2 539.587 111.669  22
  -3  -7  -3 1626.37 138.728  18
   3  -7   3 1618.66 149.882  22
   3  -5 -10 5171.68 294.940  19
   3  -5  -9 14137.7 577.429  19
   3  -5  -9 13610.4 494.310  17
   3  -5  -8 5243.49 324.221  17
   3  -5  -8 5859.92 389.811  19
   3  -5  -7 31301.5 949.870  17
   3  -5  -7 29888.2 1032.16  19
   3  -5  -6 468.300 151.669  19
   3  -5  -6 357.179 136.804  12
   3  -5  -5 12385.2 572.962  22
   3  -5  -5 11436.6 588.426  12
   3  -5  -5 12494.6 604.021  19
   3  -5  -4 5929.54 407.302  19
   3  -5  -4 5773.10 382.754  22
   3  -5  -3 5325.64 401.184  22
   3  -5  -3 4834.75 368.713  19
   3  -5  -3 4759.54 312.061  20
   3  -5  -2 1047.72 164.442  20
   3  -5  -2 930.105 181.039  19
   3  -5  -1 14300.5 578.556  20
  -3  -5   1 13827.2 573.268  17
  -3  -5   0 335.037 117.188  17
   3  -5   0 214.483 104.100  20
  -3  -5   0 376.746 141.372  22
   3  -5   1 10097.0 490.513  20
  -3  -5  -1 9876.14 495.891  17
  -3  -5  -1 10280.0 554.570  19
  -3  -5  -1 10905.0 538.121  22
  -3  -5  -2 731.545 149.708  17
  -3  -5  -2 660.051 161.060  22
  -3  -5  -2 678.708 163.394  19
  -3  -5  -3 964.860 169.666  17
  -3  -5  -3 1065.10 191.622  19
  -3  -5  -4 3899.19 311.172  17
  -3  -5  -4 4121.64 338.729  19
  -3  -5  -5 948.779 155.793  18
  -3  -5  -5 859.984 162.601  19
  -3  -5  -5 911.570 159.993  17
  -3  -5  -6 7446.00 410.939  19
  -3  -5  -6 8290.92 391.405  18
  -3  -5  -7 340.832 103.776  19
  -3  -5  -7 287.348 109.813  10
  -3  -5  -8 1823.46 164.823  10
   3  -3 -12 3033.11 226.255  21
   3  -3 -11 8288.14 411.776  21
   3  -3 -11 8121.48 402.649  16
   3  -3 -10 3183.57 264.015  21
   3  -3 -10 2884.72 258.025  16
   3  -3  -9 4108.80 303.363  16
   3  -3  -9 4574.76 317.087  21
   3  -3  -8 33630.4 956.735  21
   3  -3  -8 33001.4 962.670  16
  -3  -3   7 4256.52 721.338   5
   3  -3  -6 44981.7 2578.76   1
   3  -3  -5 9800.99 1102.53   1
   3  -3  -4 19772.9 1508.83   1
   3  -3  -3 8928.76 974.338   1
   3  -3  -2 44883.4 2215.88   1
   3  -3  -1 14985.1 1210.17   1
   3  -3   0 111310. 3746.01   1
   3  -3   0 113398. 3608.68   5
   3  -3   1 16354.4 1236.03   1
  -3  -3  -1 15909.6 1280.85   1
   3  -3   1 16286.9 1288.83   5
   3  -3   2 12475.1 1065.76   1
  -3  -3  -2 9756.03 1019.68   1
   3  -3   2 10976.6 1125.05   5
   3  -3   3 23151.9 1713.13   5
   3  -3   4 837.121 394.893   5
  -3  -3  -5 256.481 100.855  21
   3  -3   5-219.163 351.052   5
  -3  -3  -6 27734.2 872.713  21
  -3  -3  -7 15756.4 633.152  21
  -3  -3  -8 1190.63 177.241  21
  -3  -3  -8 1155.67 177.250  10
  -3  -3  -9 3676.11 253.282  10
  -3  -3  -9 3737.42 280.580  21
  -3  -3 -10 5608.59 302.191  21
   3  -1 -13 973.002 146.403  16
   3  -1 -13 794.146 122.656  21
   3  -1 -12 10734.4 469.374  21
   3  -1 -12 10445.3 491.061  16
   3  -1 -11 6512.73 379.292  21
   3  -1 -11 6844.15 409.709  16
   3  -1 -11 6443.47 379.081  23
   3  -1 -10 4014.95 293.574  21
   3  -1 -10 4253.18 301.387  23
   3  -1  -9 6927.27 362.228  23
   3  -1  -9 6562.74 354.356  21
   3  -1  -8 32256.1 2018.45   2
   3  -1  -7 20657.3 1465.14   2
   3  -1  -6 71943.7 2675.88   2
   3  -1  -5 63147.1 2266.64   2
   3  -1  -4 235789. 5730.25   1
   3  -1  -4 255022. 5538.13   2
   3  -1  -3 54287.1 1650.93   2
   3  -1  -3 50750.6 1823.88   1
   3  -1  -2 52379.1 1618.09   5
   3  -1  -2 50936.9 1673.89   1
   3  -1  -2 49471.6 1430.02   2
   3  -1  -1 64849.4 1998.53   5
   3  -1  -1 72810.3 1944.80   1
   3  -1   0 47963.5 1399.86   1
   3  -1   0 44670.7 1597.52   5
   3  -1   1 89719.7 2602.61   5
   3  -1   1 92203.9 2159.71   1
   3  -1   2 444.882 111.593   1
  -3  -1  -2 388.407 121.769   1
   3  -1   2 137.732 186.707   5
   3  -1   3 15719.5 1098.12   5
   3  -1   4 27083.1 1599.13   5
   3  -1   5 49824.2 2432.66   5
   3  -1   6 12717.3 1286.83   5
  -3  -1  -7 15718.9 604.781  16
  -3  -1  -7 14698.3 571.477  21
  -3  -1  -8 2775.12 249.507  21
  -3  -1  -8 3022.92 272.825  16
  -3  -1  -9 10511.8 502.234  23
  -3  -1  -9 10988.6 508.395  16
  -3  -1  -9 11141.6 510.405  21
  -3  -1 -10 5705.63 336.351  21
  -3  -1 -10 5679.27 340.010  23
  -3  -1 -11 4647.36 263.453  23
  -3  -1 -11 4354.00 253.054  21
   3   1 -13 875.261 125.630  13
   3   1 -13 845.324 120.338  16
   3   1 -12 9329.75 433.925  16
   3   1 -12 10444.5 457.093  13
   3   1 -11 6680.53 404.589  23
   3   1 -11 6868.47 392.987  13
   3   1 -10 4579.03 334.114  23
   3   1 -10 4458.12 322.858  13
   3   1  -9 7355.58 392.101  23
   3   1  -9 7067.85 383.456  13
   3   1  -8 29322.0 1907.39   2
   3   1  -7 21230.6 1479.29   2
   3   1  -6 71920.1 2668.67   2
   3   1  -5 60822.7 2204.38   2
   3   1  -4 259615. 5558.31   2
   3   1  -4 243085. 5531.04   7
   3   1  -4 244394. 5093.36   4
   3   1  -3 48858.2 1551.98   2
   3   1  -3 49781.1 1502.22   4
   3   1  -3 48396.7 1630.69   7
   3   1  -2 49917.8 1401.16   2
   3   1  -1 70356.8 1888.09   6
  -3   1   1 68308.1 1622.29   8
  -3   1   1 71660.8 1882.28   3
  -3   1   0 50361.7 1609.50   3
   3   1   0 51249.6 1559.11   6
   3   1   0 49777.3 1224.09   5
  -3   1   0 48885.4 1488.73   8
   3   1   1 98334.4 2527.83   6
  -3   1  -1 94846.5 2682.66   3
   3   1   1 99650.8 2297.54   5
  -3   1  -1 97296.6 2667.10   8
  -3   1  -2 478.823 217.671   8
   3   1   2 777.523 218.408   6
   3   1   2 491.783 170.529   5
  -3   1  -3 16740.5 1159.11   8
   3   1   3 16126.5 876.643   6
   3   1   3 17205.4 941.361   5
   3   1   4 30665.5 1463.93   5
  -3   1  -4 30434.7 1746.51   8
  -3   1  -5 56521.7 2693.77   8
  -3   1  -6 16199.8 1508.03   8
  -3   1  -7 15984.6 618.722  13
  -3   1  -8 3064.61 271.841  13
  -3   1  -8 3131.63 280.239  23
  -3   1  -9 11450.7 527.057  13
  -3   1  -9 11870.4 543.463  23
  -3   1 -10 5468.05 339.832  23
  -3   1 -10 5512.97 333.055  13
  -3   1 -11 4675.54 270.705  23
  -3   1 -11 4745.83 258.054  13
   3   3 -13 537.218 94.8024  13
   3   3 -12 2966.49 229.787  13
   3   3 -11 7403.87 373.345  15
   3   3 -11 8063.44 395.015  11
   3   3 -11 7706.11 414.520  13
   3   3 -10 3088.16 273.507  11
   3   3 -10 2923.53 271.531  13
   3   3  -9 4029.23 316.371  11
   3   3  -9 4891.05 343.311  13
   3   3  -8 33276.9 1008.24  11
   3   3  -8 33954.8 999.580  13
   3   3  -7 5099.53 331.273  11
   3   3  -7 4799.42 309.762  13
   3   3  -6 48639.3 2479.76   3
   3   3  -5 10296.2 1094.36   3
   3   3  -4 24046.9 1603.05   7
   3   3  -3 10632.8 1023.90   4
   3   3  -3 10546.8 990.490   7
   3   3  -2 52993.4 2230.84   7
   3   3  -2 49525.2 2273.38   4
  -3   3   2 52053.6 2079.27   3
   3   3  -1 15105.3 1187.75   4
  -3   3   1 18351.3 1220.56   3
  -3   3   0 131656. 4030.62   3
   3   3   0 131851. 4021.07   4
   3   3   1 18057.5 1290.23   4
  -3   3  -1 19094.5 1384.39   3
   3   3   2 12178.9 1037.66   4
  -3   3  -2 12312.5 1159.01   3
  -3   3  -3 26104.9 1797.79   3
  -3   3  -4 1042.64 424.893   8
  -3   3  -4 816.447 423.774   3
  -3   3  -5 43.6510 84.4105  13
  -3   3  -6 30123.9 974.304  11
  -3   3  -6 28929.6 917.746  13
  -3   3  -7 16959.1 674.753  13
  -3   3  -7 17157.1 691.372  11
  -3   3  -8 1385.59 202.549  13
  -3   3  -8 1187.17 183.951  11
  -3   3  -9 3510.99 254.294  11
  -3   3  -9 4070.66 297.541  13
  -3   3 -10 5467.67 297.984  13
   3   5 -10 5452.03 278.076  11
   3   5 -10 3037.49 213.480  15
   3   5  -9 13371.6 522.856  11
   3   5  -8 5644.26 350.336  11
   3   5  -8 5863.77 344.401   9
   3   5  -7 32024.4 969.433  11
   3   5  -7 32574.2 997.092   9
   3   5  -6 545.137 139.645  11
   3   5  -6 551.801 152.468   9
   3   5  -5 12918.1 596.338   9
   3   5  -5 13612.8 560.258  11
   3   5  -4 5959.51 397.997   9
   3   5  -3 4745.56 362.325   9
   3   5  -2 689.106 159.096   9
  -3   5   2 737.742 135.772   9
   3   5  -1 16680.2 642.623   9
  -3   5   1 15930.7 619.258   9
  -3   5   0 410.451 119.703   9
  -3   5  -1 10777.5 524.482   9
  -3   5  -2 727.255 160.005   9
  -3   5  -3 1217.77 187.791   9
  -3   5  -3 1562.28 206.235  11
  -3   5  -4 4631.18 344.214   9
  -3   5  -4 4968.50 348.007  11
  -3   5  -5 1221.23 183.518   9
  -3   5  -5 1141.41 184.870  11
  -3   5  -6 7758.07 388.363   9
  -3   5  -6 7770.85 417.633  11
  -3   5  -7 399.377 118.456  11
  -3   5  -8 1920.88 169.357  11
   3   7  -5 2942.27 196.323   9
   3   7  -4 1357.21 152.662   9
   3   7  -3 4853.78 276.595   9
   3   7  -2 622.329 116.131   9
  -3   7   1 4025.93 230.292   9
  -3   7   0 3374.56 228.040   9
  -3   7  -1 15770.9 532.466   9
  -3   7  -2 578.539 114.139   9
  -3   7  -3 1731.25 151.635   9
   4  -6  -8 3337.12 214.026  17
   4  -6  -8 3031.74 240.039  19
   4  -6  -7 10401.8 488.148  19
   4  -6  -7 10246.1 433.875  17
   4  -6  -6 814.500 163.937  19
   4  -6  -6 803.133 142.045  17
   4  -6  -5 392.388 122.068  17
   4  -6  -5 145.711 120.665  19
   4  -6  -4 49.0863 94.0309  22
  -4  -6   4 134.842 112.491  22
   4  -6  -4 140.195 91.8030  17
  -4  -6   3 212.433 127.180  22
   4  -6  -3-46.1514 103.861  22
   4  -6  -3 84.8082 89.2104  17
  -4  -6   2 4228.56 328.897  22
   4  -6  -2 4645.83 296.086  17
   4  -6  -2 4254.84 318.738  22
  -4  -6   1 4743.07 337.292  22
  -4  -6   1 4849.68 304.741  18
  -4  -6   0 5249.58 358.355  22
  -4  -6   0 5612.16 338.058  18
  -4  -6  -1 249.069 124.028  22
  -4  -6  -1 361.079 120.512  18
  -4  -6  -2 1050.02 168.171  18
  -4  -6  -3 431.706 120.456  18
  -4  -6  -4 2274.81 197.754  18
  -4  -6  -5 165.006 85.0659  18
  -4  -6  -5 216.422 95.2631  10
  -4  -6  -6 569.962 95.8469  10
   4  -4 -12 455.765 103.268  19
   4  -4 -12 868.875 105.385  21
   4  -4 -11 7830.10 348.389  21
   4  -4 -10 22736.2 713.033  21
   4  -4  -9 4581.90 305.511  17
   4  -4  -9 4089.00 278.378  21
   4  -4  -9 3722.74 299.755  12
   4  -4  -8 19593.4 761.606  12
   4  -4  -7 27481.5 933.561  12
   4  -4  -6 16055.0 663.853  12
   4  -4  -5 6589.70 404.115  12
   4  -4  -5 6809.75 1046.88   1
   4  -4  -4 35482.2 2350.75   1
   4  -4  -3 16550.2 1555.84   1
   4  -4  -2 10643.3 1243.31   1
   4  -4  -1 785.166 398.043   1
  -4  -4   0 1387.92 507.409   1
   4  -4   0 2097.52 542.775   1
   4  -4   1 11240.2 1211.93   1
  -4  -4  -1 11901.4 1314.88   1
  -4  -4  -2 7028.87 420.709  19
  -4  -4  -2 7387.03 411.359  22
   4  -4   2 7285.14 390.652  20
  -4  -4  -2 7479.07 396.275  17
   4  -4   3 15629.4 610.241  20
  -4  -4  -3 16981.2 662.350  19
  -4  -4  -3 16196.0 630.353  17
  -4  -4  -4 3183.51 280.446  19
  -4  -4  -4 2943.39 266.134  17
  -4  -4  -5 4071.92 305.830  17
  -4  -4  -5 4329.35 323.392  19
  -4  -4  -5 4592.93 307.718  18
  -4  -4  -6 3128.27 259.508  21
  -4  -4  -7 5521.36 352.944  10
  -4  -4  -7 6069.51 347.243  21
  -4  -4  -8 162.495 92.8076  21
  -4  -4  -8 97.0527 81.7959  10
   4  -2 -13 1566.02 169.605  16
   4  -2 -13 1440.78 159.312  21
   4  -2 -12 4177.66 294.148  21
   4  -2 -12 4606.20 310.540  16
   4  -2 -11 5470.45 353.105  21
   4  -2 -11 5302.25 351.282  16
   4  -2 -10 2035.15 226.502  16
   4  -2 -10 2026.91 215.994  21
   4  -2  -9 20067.3 692.678  21
   4  -2  -8 1435.00 420.529   2
   4  -2  -7 23065.5 1539.24   2
   4  -2  -6 67914.2 2535.47   2
   4  -2  -6 62763.3 2951.72   1
   4  -2  -5 16248.7 1038.72   2
   4  -2  -5 16134.8 1320.70   1
   4  -2  -4 10749.5 1005.91   1
   4  -2  -4 12091.8 822.272   2
   4  -2  -3 81228.6 2845.16   1
   4  -2  -3 82135.0 2232.40   2
   4  -2  -3 82590.2 2495.08   5
   4  -2  -2 50310.0 2054.83   1
   4  -2  -2 53209.0 1523.84   2
   4  -2  -2 51980.5 1953.20   5
   4  -2  -1 14911.0 995.182   1
   4  -2  -1 13546.3 998.783   5
   4  -2   0 727.682 245.092   1
   4  -2   0 667.376 306.006   5
   4  -2   1 41503.3 1648.46   1
   4  -2   1 38842.9 1912.77   5
  -4  -2  -2 61716.7 2163.15   1
   4  -2   2 57867.6 2547.46   5
   4  -2   3 31377.4 1932.52   5
   4  -2   4 2547.46 636.472   5
   4  -2   5 4005.94 799.548   5
  -4  -2  -6 1765.56 201.319  21
  -4  -2  -6 2236.77 225.963  16
  -4  -2  -7 3891.25 301.975  21
  -4  -2  -7 4235.31 300.303  10
  -4  -2  -7 3863.08 309.468  16
  -4  -2  -8 10782.5 512.114  21
  -4  -2  -9 7107.81 372.805  23
  -4  -2  -9 7215.94 397.504  21
  -4  -2 -10 6949.90 319.462  23
  -4  -2 -10 6802.64 345.539  21
   4   0 -14 4116.62 223.601  16
   4   0 -13 1307.51 166.328  16
   4   0 -12 13703.8 523.950  21
   4   0 -11 7647.00 389.851  21
   4   0 -11 7218.29 417.024  23
   4   0 -10 58642.8 1397.14  21
   4   0 -10 57677.0 1455.51  23
   4   0  -9 16837.8 1504.06   2
   4   0  -8 222685. 6265.75   2
   4   0  -7 582.090 320.562   2
   4   0  -6 90314.2 3042.62   2
   4   0  -5 2103.24 408.958   2
   4   0  -4 141426. 3152.22   7
   4   0  -4 136317. 3487.34   2
   4   0  -3 132967. 3113.78   2
   4   0  -3 127916. 2706.15   6
   4   0  -2 71821.5 1977.03   5
   4   0  -1 55522.2 1730.72   5
   4   0   0 4654.65 482.610   5
  -4   0  -1 2219.72 358.684   8
   4   0   1 2377.63 368.445   5
   4   0   2 22137.0 1184.09   5
  -4   0  -2 20038.3 1197.48   8
  -4   0  -3 3067.21 557.809   8
   4   0   3 2922.29 478.261   5
  -4   0  -4 57481.4 2512.32   8
   4   0   4 55840.0 2385.76   5
   4   0   5 3065.91 612.854   5
   4   0   6 4499.71 804.997   5
  -4   0  -7 7041.46 380.909  13
  -4   0  -7 6900.38 372.181  21
  -4   0  -7 6660.73 362.825  16
  -4   0  -8 6789.18 385.356  13
  -4   0  -8 6686.14 381.332  21
  -4   0  -8 6371.45 368.955  16
  -4   0  -9 4745.81 306.817  13
  -4   0  -9 4955.01 342.701  23
  -4   0  -9 4851.15 313.272  21
  -4   0 -10 8754.06 420.055  23
  -4   0 -11 1196.96 139.913  23
   4   2 -13 1457.71 159.410  13
   4   2 -12 4271.11 301.336  13
   4   2 -11 6239.86 366.972  15
   4   2 -11 5758.79 370.191  13
   4   2 -10 2391.11 231.273  11
   4   2 -10 2293.32 234.055  15
   4   2 -10 2641.83 260.311  13
   4   2  -9 21559.1 720.618  11
   4   2  -9 20697.5 739.312  13
   4   2  -8 1704.50 433.234   2
   4   2  -7 23944.8 1555.07   2
   4   2  -6 73002.5 2658.33   2
   4   2  -6 70190.1 2692.56   3
   4   2  -5 17496.3 1071.50   2
   4   2  -5 16381.4 1057.92   4
   4   2  -5 15591.8 1191.14   7
   4   2  -4 10342.4 839.126   4
   4   2  -4 10835.1 908.116   7
   4   2  -4 12843.1 823.658   2
   4   2  -3 84265.4 2691.39   4
  -4   2   3 84259.3 2385.50   3
   4   2  -3 88985.3 2314.66   2
  -4   2   2 54983.5 1880.52   3
   4   2  -2 53585.2 1525.00   2
   4   2  -2 52869.8 2003.10   4
  -4   2   2 54093.8 1376.49   8
   4   2  -1 18989.1 1118.14   4
  -4   2   1 15746.8 1007.02   3
  -4   2   0 1010.71 294.883   3
  -4   2  -1 42090.2 1911.07   3
  -4   2  -2 66240.7 2573.38   8
  -4   2  -2 69523.5 2688.48   3
  -4   2  -3 37933.4 2071.19   8
  -4   2  -4 3403.65 691.933   8
  -4   2  -5 4780.34 821.315   8
  -4   2  -6 2567.31 252.970  13
  -4   2  -7 4167.50 313.635  11
  -4   2  -7 4429.31 304.505  23
  -4   2  -7 4325.35 331.006  13
  -4   2  -8 11597.1 555.161  13
  -4   2  -8 12569.0 532.759  23
  -4   2  -9 7095.62 405.314  13
  -4   2  -9 7650.84 384.502  23
  -4   2 -10 6892.00 348.969  13
  -4   2 -10 7217.39 324.635  23
   4   4 -12 818.771 115.922  13
   4   4 -11 7326.60 348.777  13
   4   4 -11 7400.20 362.836  11
   4   4 -10 22349.8 761.028  11
   4   4 -10 21695.8 713.496  13
   4   4  -9 4008.97 321.518  11
   4   4  -9 4645.83 311.114  13
   4   4  -8 21351.1 778.713  11
   4   4  -8 20848.6 720.121  13
   4   4  -7 29004.0 926.461  11
   4   4  -7 28187.8 917.042   9
   4   4  -6 17365.0 655.402  11
   4   4  -6 16796.1 668.248   9
   4   4  -5 7157.68 375.113  11
   4   4  -5 6676.82 984.402   3
   4   4  -5 7300.97 403.560   9
   4   4  -4 44210.8 2571.57   3
   4   4  -4 42998.0 2464.12   7
   4   4  -3 17684.2 1546.39   4
   4   4  -3 17220.0 1465.34   7
   4   4  -2 12975.5 1311.32   4
   4   4  -2 11899.0 1156.40   7
  -4   4   2 14024.1 1214.91   3
   4   4  -1 852.740 329.010   7
   4   4  -1 1011.97 426.621   4
  -4   4   1 909.802 370.246   3
   4   4   0 3040.24 643.477   4
  -4   4   0 2284.91 570.793   3
   4   4   1 13211.5 1288.03   4
  -4   4  -1 15138.4 1436.11   3
  -4   4  -2 7806.69 1050.63   3
  -4   4  -2 7772.50 405.538   9
  -4   4  -3 16941.3 648.186   9
  -4   4  -4 3140.32 270.005   9
  -4   4  -5 4600.11 360.022  11
  -4   4  -6 3070.85 294.370  11
  -4   4  -6 3193.73 266.131  13
  -4   4  -7 6365.83 389.242  11
  -4   4  -7 7177.44 377.644  13
  -4   4  -8 204.572 100.432  13
  -4   4  -8 241.441 105.687  11
  -4   4  -9 3339.27 192.975  11
  -4   4  -9 3468.89 202.787  13
   4   6  -8 3432.95 221.280   9
   4   6  -7 11130.3 467.180   9
   4   6  -6 601.124 143.461   9
   4   6  -5 403.250 139.650   9
   4   6  -4 205.495 123.285   9
   4   6  -3-46.3205 119.483   9
  -4   6   2 4840.75 317.738   9
   4   6  -2 4826.77 339.081   9
  -4   6   1 5602.65 360.240   9
   4   6  -1 5192.10 335.038   9
  -4   6   0 6285.34 393.378   9
  -4   6  -1 416.461 128.837   9
  -4   6  -2 1099.16 181.603   9
  -4   6  -3 475.741 132.353   9
  -4   6  -4 2332.08 197.160  11
  -4   6  -4 2471.22 215.175   9
  -4   6  -5 341.550 90.3800   9
  -4   6  -5 146.592 79.8586  11
  -5  -7   3 2185.76 169.801  22
   5  -7  -3 1940.42 159.116  22
   5  -7  -2 1409.25 142.076  22
  -5  -7   1 198.216 73.4058  18
   5  -7  -1 173.496 78.5154  22
  -5  -7   0 2064.59 159.029  18
   5  -7   0 2042.96 169.176  22
   5  -7   1 655.823 106.831  22
  -5  -7  -1 685.088 104.080  18
   5  -5 -11 22353.0 631.285  19
   5  -5 -10 333.053 118.240  19
   5  -5 -10 302.459 85.5783  17
   5  -5  -9 1278.63 162.296  17
   5  -5  -9 1745.61 220.407  19
   5  -5  -8 4623.04 363.868  19
   5  -5  -8 4941.36 328.018  17
   5  -5  -8 4656.01 348.745  12
   5  -5  -7 24508.9 914.617  12
   5  -5  -7 27461.3 935.133  19
   5  -5  -6 8731.25 456.106  22
   5  -5  -6 9283.33 523.990  12
   5  -5  -6 8768.33 504.911  19
   5  -5  -5 4678.56 366.773  19
   5  -5  -5 4384.47 362.638  12
   5  -5  -5 4534.84 328.512  22
   5  -5  -4 6150.26 421.761  12
   5  -5  -4 6553.46 369.711  20
   5  -5  -4 6181.46 393.613  22
   5  -5  -4 6268.63 413.678  19
   5  -5  -3 23599.1 785.607  20
   5  -5  -3 24536.9 859.254  19
  -5  -5   2 430.909 141.471  22
   5  -5  -2 382.919 126.816  20
  -5  -5   1 2949.37 275.133  22
   5  -5  -1 2952.13 259.086  20
  -5  -5   0 5879.59 382.819  22
   5  -5   0 5598.35 354.752  20
  -5  -5   0 5294.41 360.361  17
  -5  -5  -1 4470.79 347.093  22
  -5  -5  -1 4417.23 333.965  17
   5  -5   1 4558.62 321.670  20
  -5  -5  -2 14770.9 668.018  19
   5  -5   2 16124.8 629.580  20
  -5  -5  -2 14551.4 634.353  17
  -5  -5  -2 16406.0 639.548  18
  -5  -5  -3 2115.85 240.789  19
  -5  -5  -3 2138.69 224.031  18
  -5  -5  -4 1477.63 196.587  19
  -5  -5  -4 1811.01 203.173  18
  -5  -5  -5 854.276 143.275  18
  -5  -5  -6 5178.95 312.263  10
  -5  -5  -7 12275.8 439.400  10
   5  -3 -13 2221.21 179.211  21
   5  -3 -12 455.471 118.257  21
   5  -3 -12 628.900 126.421  16
   5  -3 -11 7781.30 401.076  16
   5  -3 -11 7694.55 406.576  21
   5  -3 -10 1550.07 193.628  16
   5  -3 -10 1602.88 195.649  21
   5  -3  -9 20069.3 702.996  21
   5  -3  -9 19864.4 699.518  16
   5  -3  -8 26473.6 838.280  12
   5  -3  -8 21386.0 719.071  21
   5  -3  -7 632.333 492.286   1
   5  -3  -6 2261.15 609.345   1
   5  -3  -5 31092.9 2061.27   1
   5  -3  -4 45447.8 2417.19   1
   5  -3  -3 56081.9 2612.90   1
   5  -3  -2 19226.5 1330.67   5
   5  -3  -2 17631.8 1362.46   1
   5  -3  -1 2358.92 515.872   1
   5  -3  -1 1875.05 466.834   5
   5  -3   0 677.917 303.728   1
   5  -3   0 1156.75 450.357   5
   5  -3   1 1641.95 516.126   5
  -5  -3  -1 1747.23 457.137   1
   5  -3   2 20845.1 1762.89   5
   5  -3   3 11671.2 1401.51   5
  -5  -3  -4 4291.82 289.886  21
  -5  -3  -4 4296.09 275.643  18
  -5  -3  -5 2306.86 236.423  21
  -5  -3  -6 2315.54 250.801  10
  -5  -3  -6 2026.16 233.391  21
  -5  -3  -7 1082.58 177.915  21
  -5  -3  -7 875.918 163.886  10
  -5  -3  -8 412.891 132.878  21
  -5  -3  -8 442.547 122.904  10
  -5  -3  -9 2466.70 208.380  21
   5  -1 -14 7853.29 320.264  21
   5  -1 -14 8346.25 359.208  16
   5  -1 -13 5230.75 303.670  21
   5  -1 -13 4668.58 318.721  16
   5  -1 -12 801.408 147.353  21
   5  -1 -12 781.563 159.017  16
   5  -1 -11 6672.24 382.503  21
   5  -1 -11 6864.18 389.944  23
   5  -1 -10 39012.9 1051.48  23
   5  -1 -10 36677.6 1045.17  21
   5  -1  -9 7410.72 999.508   2
   5  -1  -8 81794.9 3304.27   2
   5  -1  -7 63271.8 2678.77   2
   5  -1  -6 61377.2 2461.87   2
   5  -1  -5 428.340 238.675   2
   5  -1  -4 90643.2 2682.52   2
   5  -1  -4 90752.8 2975.94   1
   5  -1  -3 93345.4 2832.90   1
   5  -1  -3 93330.8 2713.13   5
   5  -1  -2 60976.5 1986.24   1
   5  -1  -2 55038.6 2037.23   5
   5  -1  -1 31141.3 1210.25   1
   5  -1  -1 25370.0 1374.75   5
   5  -1   0 70298.7 1859.67   1
   5  -1   0 59887.6 2319.80   5
   5  -1   1 34860.8 1046.64   1
   5  -1   1 34691.9 1713.98   5
   5  -1   2 48385.8 2204.18   5
   5  -1   3 7743.61 910.007   5
   5  -1   4 4943.42 806.250   5
   5  -1   5 3184.47 697.787   5
  -5  -1  -6 22253.3 744.948  21
  -5  -1  -6 23064.1 746.865  10
  -5  -1  -6 22445.3 744.242  16
  -5  -1  -7 2769.17 257.999  21
  -5  -1  -7 3028.98 266.492  16
  -5  -1  -8 8230.96 442.899  21
  -5  -1  -9 240.018 102.400  23
  -5  -1  -9 395.788 123.272  21
  -5  -1 -10 7571.53 352.985  23
  -5  -1 -10 7937.80 351.262  21
   5   1 -14 7377.42 288.368  13
   5   1 -14 7586.07 302.398  16
   5   1 -13 5325.25 301.204  13
   5   1 -12 996.913 168.142  13
   5   1 -11 6571.84 382.567  13
   5   1 -10 37968.7 1085.96  23
   5   1 -10 40034.6 1061.66  15
   5   1 -10 37169.4 1065.81  13
   5   1  -9 7394.12 982.414   2
   5   1  -8 81092.3 3253.29   2
   5   1  -7 61440.7 2584.40   2
   5   1  -6 61625.9 2391.96   7
   5   1  -6 65502.8 2497.75   2
   5   1  -5 410.997 230.444   2
   5   1  -5 334.845 155.682   4
   5   1  -5 136.262 163.979   7
   5   1  -4 89106.9 2588.00   2
   5   1  -3 87165.9 2382.40   6
   5   1  -2 59574.8 1890.16   6
  -5   1   1 31244.4 1216.28   8
   5   1  -1 31709.4 1329.36   6
   5   1  -1 33172.3 1149.32   5
  -5   1   0 70071.5 2203.46   8
   5   1   0 67280.1 2003.59   5
   5   1   0 71816.7 2258.46   6
  -5   1  -1 36989.8 1662.14   8
   5   1   1 41155.5 1637.73   6
   5   1   1 37702.1 1517.39   5
   5   1   2 56603.2 2055.77   6
   5   1   2 56531.2 2077.92   5
  -5   1  -2 55417.6 2287.27   8
   5   1   3 7656.58 732.004   6
  -5   1  -3 7390.33 864.182   8
   5   1   3 8332.43 801.862   5
  -5   1  -4 5108.60 808.516   8
  -5   1  -5 4565.65 827.273   8
  -5   1  -6 23279.2 781.320  13
  -5   1  -7 3104.19 274.373  13
  -5   1  -8 8633.21 458.221  13
  -5   1  -8 9319.33 473.686  23
  -5   1  -9 326.616 118.936  13
  -5   1  -9 315.372 123.683  23
  -5   1 -10 7789.44 353.835  23
  -5   1 -10 7558.82 340.158  13
   5   3 -13 2080.60 177.676  13
   5   3 -12 537.122 120.976  15
   5   3 -12 644.656 143.326  13
   5   3 -11 7281.72 397.543  11
   5   3 -11 6645.80 389.139  15
   5   3 -11 7237.06 410.474  13
   5   3 -10 1627.91 207.534  11
   5   3 -10 1810.55 226.635  13
   5   3  -9 20549.3 747.240  11
   5   3  -9 20538.2 740.333  13
   5   3  -8 22460.8 769.299  11
   5   3  -8 23047.2 761.905  13
   5   3  -7 620.255 299.314   3
   5   3  -6 1650.18 491.206   7
   5   3  -5 37566.7 2108.90   7
   5   3  -5 34103.3 1935.34   4
   5   3  -4 47122.5 2296.96   4
   5   3  -4 47630.2 2317.73   7
   5   3  -3 57565.3 2539.78   4
  -5   3   3 62340.1 2324.29   3
  -5   3   2 19068.1 1282.08   3
   5   3  -2 17850.9 1339.96   4
  -5   3   1 2965.86 545.110   3
   5   3  -1 2076.39 476.479   4
  -5   3   0 529.611 240.737   8
  -5   3   0 876.003 347.489   3
   5   3   0 804.209 328.960   4
  -5   3  -1 2337.90 470.678   8
  -5   3  -1 2109.16 512.729   3
   5   3   1 1594.20 441.277   4
   5   3   2 22295.3 1515.68   4
  -5   3  -2 25313.8 1701.11   8
  -5   3  -3 13089.3 1323.37   8
  -5   3  -4 5263.26 324.806  13
  -5   3  -5 2091.96 231.367  13
  -5   3  -6 2217.68 240.872  13
  -5   3  -6 2103.70 254.366  11
  -5   3  -7 924.670 165.072  13
  -5   3  -7 972.614 173.511  11
  -5   3  -8 548.611 142.741  13
  -5   3  -8 624.172 129.384  11
  -5   3  -9 2380.26 203.079  13
   5   5 -11 10975.1 369.797  15
   5   5 -10 342.183 117.111  15
   5   5  -9 1441.59 184.467  11
   5   5  -8 4603.60 318.674  11
   5   5  -8 5261.37 348.728   9
   5   5  -7 26683.2 854.559  11
   5   5  -7 26973.2 904.159   9
   5   5  -6 8932.17 494.413   9
   5   5  -6 9997.28 469.727  11
   5   5  -5 4854.86 358.495   9
   5   5  -4 6565.02 420.676   9
   5   5  -3 24086.0 839.552   9
   5   5  -2 514.163 147.862   9
  -5   5   2 572.778 136.456   9
   5   5  -1 3118.23 275.716   9
  -5   5   1 3560.81 288.094   9
  -5   5   0 6199.91 385.325   9
  -5   5  -1 5107.19 356.143   9
  -5   5  -2 18328.6 692.225  11
  -5   5  -2 17249.0 686.754   9
  -5   5  -3 2823.35 273.903  11
  -5   5  -3 2605.59 259.220   9
  -5   5  -4 1449.42 204.305  11
  -5   5  -4 1960.60 221.343   9
  -5   5  -5 713.840 135.745   9
  -5   5  -5 949.864 168.359  11
  -5   5  -6 5749.54 330.604  11
  -5   5  -7 12727.0 442.382  11
   5   7  -5 2840.44 197.200   9
   5   7  -4 3308.39 223.309   9
   5   7  -3 2609.09 193.988   9
   5   7  -2 1748.04 152.460   9
  -5   7   1 351.653 100.335   9
  -5   7   0 2422.51 193.446   9
  -5   7  -1 1104.80 138.343   9
   6  -6  -9 1940.31 172.011  19
   6  -6  -9 1890.56 145.826  17
   6  -6  -8 1235.87 160.871  19
   6  -6  -8 1340.95 150.473  17
   6  -6  -7 4510.14 308.720  19
   6  -6  -7 4159.63 274.487  17
   6  -6  -6 3581.42 281.330  19
   6  -6  -6 3730.44 275.530  17
   6  -6  -5 10050.0 462.671  17
   6  -6  -5 8872.71 419.645  22
  -6  -6   5 9464.19 432.393  22
   6  -6  -4 4535.88 304.308  17
   6  -6  -4 4373.32 297.886  22
  -6  -6   4 4353.93 311.309  22
  -6  -6   3 4145.46 303.392  22
   6  -6  -3 3336.15 273.439  22
   6  -6  -3 4251.63 280.996  17
   6  -6  -2 2077.45 224.854  22
  -6  -6   2 2581.14 227.555  18
  -6  -6   2 2252.85 253.746  22
  -6  -6   1 15507.7 612.665  22
  -6  -6   1 14749.3 573.804  18
  -6  -6   0 815.150 149.126  18
  -6  -6  -1 2497.15 228.805  18
  -6  -6  -2 2574.60 226.323  18
  -6  -6  -3 1228.73 155.654  18
  -6  -6  -3 1267.57 154.122  10
  -6  -6  -4 2008.53 172.432  10
  -6  -6  -4 2050.73 171.421  18
   6  -4 -12 6435.94 284.452  21
   6  -4 -11 1995.96 185.820  21
   6  -4 -10 5130.70 349.736  12
   6  -4 -10 5763.45 321.924  21
   6  -4  -9 2157.89 247.573  12
   6  -4  -8 5800.36 400.155  12
   6  -4  -7 4750.61 366.200  12
   6  -4  -6 4247.89 330.365  12
   6  -4  -5 15749.2 647.103  12
   6  -4  -4 3191.25 703.441   1
   6  -4  -3 8705.31 1161.20   1
   6  -4  -2 1481.86 519.323   1
   6  -4  -1 34374.0 2191.48   1
  -6  -4   0 8318.44 1110.08   1
  -6  -4   0 7320.94 395.118  17
   6  -4   0 7748.68 390.880  20
   6  -4   1 14521.5 570.577  20
  -6  -4  -1 14703.3 604.726  22
  -6  -4  -1 15667.3 625.331  19
   6  -4   2 5851.10 359.021  20
  -6  -4  -2 6204.73 366.114  18
  -6  -4  -2 6119.29 378.362  17
  -6  -4  -3 20441.8 722.608  18
  -6  -4  -4 6658.46 382.320  18
  -6  -4  -5 1571.24 184.864  18
  -6  -4  -5 1359.88 189.600  21
  -6  -4  -6 2255.28 224.586  21
  -6  -4  -6 1800.76 221.276  10
  -6  -4  -7 10450.6 446.592  10
  -6  -4  -8 4103.16 227.595  10
   6  -2 -14 3670.47 222.101  21
   6  -2 -14 3843.83 226.362  16
   6  -2 -13 51.9046 91.9154  21
   6  -2 -13 41.2247 92.4917  16
   6  -2 -12 1098.50 174.183  21
   6  -2 -12 1020.36 171.696  16
   6  -2 -11 10905.6 508.250  21
   6  -2 -11 11633.9 534.584  16
   6  -2 -10 554.788 131.767  21
   6  -2  -9 6019.29 379.821  12
   6  -2  -8 29766.1 1864.37   2
   6  -2  -7 38469.1 2008.51   2
   6  -2  -6 7707.92 796.471   2
   6  -2  -6 7845.34 1036.55   1
   6  -2  -5 49197.2 2485.14   1
   6  -2  -5 49549.8 2026.43   2
   6  -2  -4 14830.1 1223.54   1
   6  -2  -4 15068.9 945.766   2
   6  -2  -4 15339.5 1091.01   5
   6  -2  -3 67217.6 2609.58   1
   6  -2  -3 63796.6 2079.13   2
   6  -2  -3 61325.9 2413.96   5
   6  -2  -2 20093.4 1342.76   5
   6  -2  -2 20864.3 1300.62   1
   6  -2  -1 130860. 4244.67   5
   6  -2  -1 149024. 3954.94   1
   6  -2   0 12930.9 1190.77   5
   6  -2   0 14886.8 979.099   1
   6  -2   1 13377.6 1272.53   5
   6  -2   2 2945.46 673.937   5
   6  -2   3 5418.50 909.981   5
   6  -2   4 3296.73 767.465   5
  -6  -2  -5 2466.99 235.174  21
  -6  -2  -5 2133.02 230.837  10
  -6  -2  -6 4471.50 326.914  21
  -6  -2  -6 4234.01 323.575  10
  -6  -2  -7 3781.30 304.014  21
  -6  -2  -7 3869.14 297.866  10
  -6  -2  -8 3525.51 282.908  21
  -6  -2  -8 3557.68 257.600  10
  -6  -2  -9 1087.13 156.806  21
  -6  -2  -9 993.046 132.942  23
   6   0 -14 5595.80 307.449  16
   6   0 -13 18613.8 611.955  21
   6   0 -12 5991.01 344.555  21
   6   0 -11 9115.91 431.083  21
   6   0 -10 40283.8 1097.85  23
   6   0  -9 2415.33 584.094   2
   6   0  -8 9813.57 1055.56   2
   6   0  -7 23346.3 1527.02   2
   6   0  -6 39072.2 1889.22   2
   6   0  -5 161367. 3459.64   6
   6   0  -5 164414. 4303.49   2
   6   0  -5 172943. 3835.18   7
   6   0  -4 139994. 3186.92   6
   6   0  -4 140159. 3651.76   2
   6   0  -3 12398.2 830.999   5
   6   0  -2 37420.6 1569.09   5
   6   0  -1 134872. 3686.96   5
   6   0   0 47090.7 1972.93   5
   6   0   1 85.4232 230.190   5
   6   0   2 6012.07 758.327   5
   6   0   3 85339.4 3277.16   5
   6   0   4 48335.8 2546.38   5
   6   0   5 12981.4 1393.71   5
  -6   0  -6 13598.5 553.436  13
  -6   0  -6 13324.4 546.745  21
  -6   0  -7 3739.75 292.447  13
  -6   0  -7 4155.18 308.093  21
  -6   0  -8 23087.2 758.911  13
  -6   0  -8 22651.0 752.551  21
  -6   0  -9 4746.94 311.759  23
  -6   0 -10 3971.86 236.957  23
   6   2 -14 3473.36 207.766  13
   6   2 -13 130.595 90.9079  13
   6   2 -12 1262.64 189.667  13
   6   2 -12 1254.28 170.528  15
   6   2 -11 10925.0 493.836  11
   6   2 -11 10897.4 509.097  15
   6   2 -11 11185.5 525.106  13
   6   2 -10 653.329 147.956  13
   6   2 -10 559.435 135.553  11
   6   2 -10 815.193 156.935  15
   6   2  -9 4722.19 310.342  11
   6   2  -9 4741.10 316.233  13
   6   2  -8 17645.3 1404.16   2
   6   2  -7 43765.0 2131.17   2
   6   2  -6 6905.51 723.693   4
   6   2  -6 6904.73 836.232   7
   6   2  -6 7192.35 770.474   2
   6   2  -5 42916.8 1879.72   4
   6   2  -5 43069.7 2039.32   7
   6   2  -5 48062.1 1965.10   2
   6   2  -4 15164.5 1069.65   4
   6   2  -4 16531.1 981.804   2
   6   2  -3 65908.8 2411.70   4
   6   2  -3 64195.0 2053.03   2
  -6   2   2 21841.7 960.744   8
   6   2  -1 147435. 4165.35   6
  -6   2   1 155048. 3826.19   8
  -6   2   0 13938.3 990.341   8
   6   2   0 14863.6 1087.88   6
  -6   2  -1 17319.6 1238.26   8
   6   2   1 16745.0 1180.44   6
   6   2   2 2661.70 486.398   6
  -6   2  -2 3469.86 642.920   8
  -6   2  -3 5691.78 861.909   8
  -6   2  -4 4611.00 832.508   8
  -6   2  -5 2674.83 249.813  13
  -6   2  -6 4429.83 338.566  13
  -6   2  -6 4781.69 342.662  11
  -6   2  -7 3948.95 314.811  13
  -6   2  -7 4456.88 302.460  23
  -6   2  -8 3482.12 284.763  13
  -6   2  -8 3955.75 271.612  23
  -6   2  -9 1346.98 148.046  23
  -6   2  -9 948.140 146.345  13
   6   4 -12 4876.80 263.498  15
   6   4 -12 6141.83 294.175  13
   6   4 -11 1491.21 189.326  15
   6   4 -11 1862.69 194.109  13
   6   4 -10 5431.02 358.348  11
   6   4 -10 5584.98 336.736  13
   6   4  -9 2603.43 267.480  11
   6   4  -9 2287.80 224.757  13
   6   4  -8 5308.25 364.571  11
   6   4  -8 4758.91 346.916   9
   6   4  -8 4903.24 321.054  13
   6   4  -7 5634.54 363.392  11
   6   4  -7 4992.74 348.956   9
   6   4  -6 4417.00 309.604  11
   6   4  -6 4602.31 332.948   9
   6   4  -5 17324.5 608.389  11
   6   4  -5 16948.5 656.951   9
   6   4  -4 4167.93 791.799   4
   6   4  -4 4575.61 800.607   7
   6   4  -3 9635.09 1138.35   4
   6   4  -3 8888.41 1075.26   7
   6   4  -2 1731.58 522.419   4
   6   4  -2 1276.91 462.121   7
   6   4  -1 34868.0 2212.60   4
   6   4   0 8439.69 1053.70   4
  -6   4   0 8386.98 417.143   9
  -6   4  -1 15376.7 603.378   9
  -6   4  -2 6210.86 375.889   9
  -6   4  -3 22453.0 780.391   9
  -6   4  -4 7201.02 403.268   9
  -6   4  -5 1775.53 202.154  13
  -6   4  -5 1634.63 230.145  11
  -6   4  -6 2393.53 224.393  13
  -6   4  -6 2037.14 226.210  11
  -6   4  -7 11248.9 468.307  11
  -6   4  -7 11524.4 446.780  13
  -6   4  -8 3866.02 210.175  11
  -6   4  -8 4510.81 223.223  13
   6   6  -9 897.360 112.233  15
   6   6  -8 1473.68 163.500   9
   6   6  -7 4745.01 307.415   9
   6   6  -6 3925.08 297.859   9
   6   6  -5 10448.5 504.259   9
   6   6  -4 4710.34 337.754   9
   6   6  -3 4344.90 323.534   9
   6   6  -2 2363.78 238.506   9
  -6   6   2 2189.67 237.058   9
  -6   6   1 17620.0 677.797   9
  -6   6   0 773.841 157.143   9
  -6   6  -1 2918.56 266.256   9
  -6   6  -2 2807.98 248.405   9
  -6   6  -3 1034.62 155.105   9
  -6   6  -3 1239.17 152.111  11
  -6   6  -4 1900.82 163.047  11
  -6   6  -4 2065.65 168.896   9
   7  -5 -11 6953.29 333.417  19
   7  -5 -10 3571.15 276.659  19
   7  -5 -10 3245.38 224.387  17
   7  -5  -9 3026.31 281.728  12
   7  -5  -9 3897.05 304.384  19
   7  -5  -8 3502.00 317.067  12
   7  -5  -8 3815.68 314.355  19
   7  -5  -7 7747.00 488.648  12
   7  -5  -7 8798.68 482.920  19
   7  -5  -6 2546.20 280.877  12
   7  -5  -6 2542.71 262.458  19
   7  -5  -5 2053.19 255.545  12
   7  -5  -5 2418.28 234.152  20
   7  -5  -5 2556.18 258.159  19
   7  -5  -4 20532.8 812.822  12
   7  -5  -4 22312.8 758.234  20
  -7  -5   3 5321.86 354.478  22
   7  -5  -3 5069.27 342.083  20
  -7  -5   3 5120.35 324.704  18
  -7  -5   2 29456.6 924.642  22
  -7  -5   2 29355.9 888.856  18
   7  -5  -2 27660.8 902.890  20
   7  -5  -1 11527.9 531.559  20
  -7  -5   1 12589.0 566.286  22
  -7  -5   1 11489.3 523.567  18
  -7  -5   0 235.408 129.038  22
   7  -5   0 75.8624 102.110  20
  -7  -5   0 221.181 108.232  18
  -7  -5  -1 8157.47 443.713  18
   7  -5   1 8143.96 436.827  20
   7  -5   2 14343.5 573.989  20
  -7  -5  -2 13307.0 578.043  18
  -7  -5  -3 9077.12 454.653  18
  -7  -5  -4 2181.16 226.295  10
  -7  -5  -4 2054.79 207.528  18
  -7  -5  -5 1896.92 176.071  18
  -7  -5  -5 2048.88 196.772  10
  -7  -5  -6 147.575 83.1958  10
   7  -3 -13 2002.81 180.156  21
   7  -3 -13 1950.04 167.459  16
   7  -3 -12 4300.24 290.688  21
   7  -3 -12 4323.24 274.173  16
   7  -3 -11 4535.83 321.437  12
   7  -3 -11 4365.01 304.669  21
   7  -3 -11 4692.21 305.227  16
   7  -3 -10 2230.10 243.427  12
   7  -3 -10 1792.94 206.588  21
   7  -3  -9 16075.7 659.963  12
   7  -3  -9 13870.1 561.407  21
   7  -3  -8 35028.7 1089.48  12
   7  -3  -7 2922.45 751.022   1
   7  -3  -6 3111.28 745.957   1
   7  -3  -5 12501.9 1360.82   1
   7  -3  -4 10470.7 1181.59   1
   7  -3  -3 42148.8 2317.64   1
   7  -3  -3 42492.6 2238.84   5
   7  -3  -2 17406.9 1415.16   1
   7  -3  -2 19172.8 1535.09   5
   7  -3  -1 2126.74 497.671   1
   7  -3  -1 3908.94 726.709   5
   7  -3   0 3122.74 723.112   5
   7  -3   1 4495.16 906.783   5
   7  -3   2 676.907 561.090   5
  -7  -3  -3 15167.5 600.977  21
  -7  -3  -3 16562.8 602.936  18
  -7  -3  -4 10757.4 514.104  21
  -7  -3  -5 28791.9 933.167  21
  -7  -3  -5 28444.1 926.568  10
  -7  -3  -6 4233.73 322.107  21
  -7  -3  -6 4194.95 314.876  10
  -7  -3  -7 101.166 102.960  10
  -7  -3  -7-14.2820 105.447  21
  -7  -3  -8 101.459 80.4281  10
   7  -1 -15 20937.4 566.225  16
   7  -1 -14 2187.14 184.687  21
   7  -1 -14 2553.31 218.630  16
   7  -1 -13 1827.02 196.834  21
   7  -1 -13 1937.36 219.231  16
   7  -1 -12 2268.26 228.350  21
   7  -1 -11 11289.7 514.250  21
   7  -1 -10 2129.72 238.156  12
   7  -1  -9 12721.5 1290.25   2
   7  -1  -8 31769.6 1956.66   2
   7  -1  -7 22639.8 1579.43   2
   7  -1  -6 16640.2 1217.03   2
   7  -1  -5 18002.4 1178.37   2
   7  -1  -4 38683.2 1772.27   5
   7  -1  -3 9523.90 873.434   5
   7  -1  -2 93421.2 3158.87   5
   7  -1  -1 65764.3 2670.71   5
   7  -1   0 4210.52 687.576   5
   7  -1   1 60776.2 2777.67   5
   7  -1   2 45783.6 2482.41   5
   7  -1   3 2120.23 584.312   5
   7  -1   4 19941.1 1798.86   5
  -7  -1  -5 19395.8 693.625  21
  -7  -1  -5 19870.4 709.027  10
  -7  -1  -6 1705.22 218.479  21
  -7  -1  -6 1844.89 211.892  10
  -7  -1  -7 1924.15 225.473  21
  -7  -1  -7 1749.46 199.503  10
  -7  -1  -8 5612.23 344.677  21
  -7  -1  -9 4422.07 266.673  23
   7   1 -14 2330.57 182.727  13
   7   1 -13 1667.76 187.128  13
   7   1 -12 2131.91 216.858  15
   7   1 -12 2425.69 236.241  13
   7   1 -11 13203.3 545.422  15
   7   1 -11 11667.3 525.779  13
   7   1 -10 2020.64 209.199  15
   7   1 -10 1907.30 201.003  13
   7   1  -9 11159.5 1194.22   2
   7   1  -8 29854.8 1861.27   2
   7   1  -7 21736.4 1408.95   7
   7   1  -7 22240.1 1532.65   2
   7   1  -6 17910.4 1173.67   7
   7   1  -6 17900.1 1233.51   2
   7   1  -5 17406.2 1123.71   2
   7   1  -4 36663.1 1513.73   6
   7   1  -3 9455.25 760.615   6
   7   1  -2 105291. 3104.57   6
   7   1  -2 106744. 2892.27   5
   7   1  -1 79772.6 2665.23   6
   7   1  -1 79569.8 2463.09   5
   7   1   0 4615.09 610.401   6
   7   1   0 3820.41 517.876   5
  -7   1  -1 71626.3 2799.42   8
   7   1   1 74358.0 2681.82   6
   7   1   1 72007.0 2624.31   5
  -7   1  -2 51849.9 2502.23   8
   7   1   2 51598.6 2190.14   6
  -7   1  -3 2258.59 595.681   8
  -7   1  -5 20074.6 722.827  13
  -7   1  -6 1733.02 212.498  13
  -7   1  -7 1982.35 228.170  13
  -7   1  -8 6052.50 355.579  13
  -7   1  -8 5896.07 349.684  23
  -7   1  -9 4623.77 264.134  23
  -7   1  -9 4688.90 266.388  13
   7   3 -13 1423.69 148.332  15
   7   3 -13 2008.01 192.137  13
   7   3 -12 3882.27 278.665  15
   7   3 -12 4134.31 299.305  13
   7   3 -11 4292.19 324.796  15
   7   3 -11 4744.48 332.686  13
   7   3 -10 1803.03 220.912  11
   7   3 -10 1870.70 225.290  13
   7   3  -9 13501.2 585.304  11
   7   3  -9 14591.5 594.992  13
   7   3  -8 30575.6 929.651  11
   7   3  -8 30868.9 908.432  13
   7   3  -7 2006.00 555.736   7
   7   3  -6 3178.09 617.755   4
   7   3  -6 3092.51 641.805   7
   7   3  -5 11414.8 1127.88   4
   7   3  -5 12823.0 1219.05   7
   7   3  -4 10081.7 1057.21   4
   7   3  -3 38635.6 2115.96   4
   7   3  -2 18373.5 1463.79   4
   7   3  -1 3276.19 638.101   4
   7   3   0 4475.22 736.394   4
   7   3   1 7317.77 923.137   4
  -7   3  -1 6566.16 838.283   8
  -7   3  -2-0.59295 172.429   8
  -7   3  -3 16580.6 613.405  13
  -7   3  -4 11993.5 535.818  13
  -7   3  -5 30313.2 952.710  13
  -7   3  -6 4528.44 326.588  13
  -7   3  -6 4572.84 338.492  11
  -7   3  -7 97.8332 111.225  13
  -7   3  -7 122.293 91.8020  11
  -7   3  -8 250.855 101.309  13
   7   5 -11 4825.37 259.475  15
   7   5 -10 2314.94 227.166  15
   7   5  -9 3156.12 258.654   9
   7   5  -8 3490.63 298.723   9
   7   5  -7 8275.04 464.616   9
   7   5  -6 2331.48 259.670   9
   7   5  -5 2062.31 252.022   9
   7   5  -4 22565.1 822.958   9
   7   5  -3 5810.03 390.739   9
  -7   5   3 5843.45 360.544   9
   7   5  -2 32610.3 995.649   9
  -7   5   2 31425.6 979.130   9
  -7   5   1 13546.6 591.143   9
  -7   5   0 320.958 131.138   9
  -7   5  -1 8660.09 466.951   9
  -7   5  -2 15931.3 647.104  11
  -7   5  -2 13796.7 599.757   9
  -7   5  -3 9854.34 476.169   9
  -7   5  -3 9679.17 485.108  11
  -7   5  -4 2259.16 228.744  11
  -7   5  -4 2168.66 210.081   9
  -7   5  -5 2088.74 200.199  11
  -7   5  -6 127.083 81.8201  11
   7   7  -5 3584.11 202.722  20
   7   7  -3 2120.29 163.734  20
   8  -6  -9 761.358 110.143  19
   8  -6  -9 663.543 100.070  17
   8  -6  -8 544.518 113.713  17
   8  -6  -8 313.343 95.3323  19
   8  -6  -7 2535.28 215.242  17
   8  -6  -6 955.449 154.119  17
   8  -6  -5 8774.88 417.873  17
   8  -6  -4 12462.7 514.911  20
   8  -6  -4 13111.5 503.173  17
   8  -6  -3 1692.06 197.174  20
   8  -6  -2 6634.09 355.342  22
   8  -6  -2 6344.01 368.757  20
  -8  -6   2 6885.06 363.756  18
   8  -6  -1 1919.54 202.016  20
  -8  -6   1 2023.67 207.041  18
  -8  -6   0 601.931 128.543  18
  -8  -6  -1 9736.92 436.998  18
  -8  -6  -2 3643.17 246.003  18
  -8  -6  -2 3662.65 220.780  10
  -8  -6  -3 5754.42 263.810  10
  -8  -6  -3 6728.17 299.994  18
   8  -4 -12 1963.75 176.686  12
   8  -4 -12 2531.92 181.745  21
   8  -4 -11 721.341 125.333  21
   8  -4 -11 704.297 149.268  12
   8  -4 -10 936.529 170.320  12
   8  -4  -9 5301.04 381.938  12
   8  -4  -8 14424.6 659.311  12
   8  -4  -7 12440.5 594.325  12
   8  -4  -6 12306.9 574.321  12
   8  -4  -5 7042.65 417.665  12
   8  -4  -5 7451.61 387.304  20
   8  -4  -4 6533.00 398.390  12
   8  -4  -4 7479.39 392.932  20
   8  -4  -3 2049.03 208.660  20
  -8  -4   3 1894.60 184.296  18
   8  -4  -3 2427.06 608.100   1
   8  -4  -2 3695.21 279.629  20
  -8  -4   2 3716.47 268.434  18
  -8  -4   1 14517.0 571.815  22
   8  -4  -1 14072.9 563.094  20
  -8  -4   1 13630.1 550.309  18
   8  -4   0 2546.78 237.399  20
  -8  -4   0 2314.38 226.932  18
  -8  -4  -1 10196.4 490.478  18
   8  -4   1 10626.9 491.493  20
  -8  -4  -2 1060.66 169.698  18
  -8  -4  -3 496.002 133.304  18
  -8  -4  -3 245.215 119.575  10
  -8  -4  -4 2863.24 267.890  10
  -8  -4  -4 2945.94 254.572  18
  -8  -4  -5 4611.89 324.843  10
  -8  -4  -6 2499.70 217.730  10
  -8  -4  -7 1920.49 157.859  10
   8  -2 -14 1487.43 161.727  21
   8  -2 -14 1787.48 170.885  16
   8  -2 -13 2217.20 216.875  21
   8  -2 -13 2338.35 219.362  16
   8  -2 -12 903.745 166.500  16
   8  -2 -12 935.197 160.523  21
   8  -2 -11 3714.11 295.054  21
   8  -2 -11 4752.35 351.303  12
   8  -2 -10 9003.22 496.770  12
   8  -2  -9 12044.4 563.513  12
   8  -2  -9 9793.85 441.256  15
   8  -2  -8 1898.73 528.205   2
   8  -2  -7 2602.82 561.669   2
   8  -2  -6 26653.4 1595.40   2
   8  -2  -5 23199.6 1397.25   2
   8  -2  -5 24403.7 1820.71   1
   8  -2  -4 19642.5 1238.67   2
   8  -2  -4 22114.4 1597.96   1
   8  -2  -4 19728.2 1411.38   5
   8  -2  -3 4793.74 723.181   1
   8  -2  -3 4151.52 680.554   5
   8  -2  -2 6123.13 765.076   1
   8  -2  -2 4659.83 764.395   5
   8  -2  -1 10114.7 1159.23   5
   8  -2   0 5009.56 839.401   5
   8  -2   1 6160.93 1005.80   5
   8  -2   2 3836.82 831.729   5
  -8  -2  -3 26941.0 844.294  21
  -8  -2  -3 28190.2 879.371  10
  -8  -2  -4 1269.06 191.606  21
  -8  -2  -4 987.945 173.368  10
  -8  -2  -5 5281.82 364.185  21
  -8  -2  -5 5252.83 359.109  10
  -8  -2  -6 38482.9 1128.97  21
  -8  -2  -6 38586.3 1109.00  10
  -8  -2  -7 6043.28 374.133  21
  -8  -2  -7 6062.33 348.308  10
  -8  -2  -8 1523.04 160.983  23
   8   0 -15 5165.57 261.664  16
   8   0 -14 15594.6 507.823  21
   8   0 -13 7485.47 373.967  21
   8   0 -12 4863.87 310.698  15
   8   0 -12 4361.70 297.343  21
   8   0 -11 15220.7 578.649  15
   8   0 -10 8718.82 405.583  15
   8   0 -10 8338.25 394.705  13
   8   0  -9 4054.90 745.207   2
   8   0  -8 81235.4 3335.17   2
   8   0  -7 2187.42 491.575   2
   8   0  -6 9683.74 922.896   2
   8   0  -6 10178.1 737.058   7
   8   0  -5 67372.6 2092.91   6
   8   0  -5 66666.5 2507.44   2
   8   0  -4 102013. 3190.43   5
   8   0  -3 954.240 384.112   5
   8   0  -2 960.073 315.906   5
   8   0  -1 135023. 4124.34   5
   8   0   0 10819.7 1080.40   5
   8   0   1 17164.8 1420.04   5
   8   0   2 3189.21 664.123   5
   8   0   3 638.178 403.931   5
  -8   0  -4 48528.2 1241.86  13
  -8   0  -4 48831.6 1241.79  21
  -8   0  -4 48998.2 1259.72  10
  -8   0  -5 6869.77 389.316  13
  -8   0  -5 6717.99 392.414  21
  -8   0  -5 6471.22 389.017  10
  -8   0  -6 349.752 117.772  13
  -8   0  -6 458.532 136.672  21
  -8   0  -7 2386.13 230.314  13
  -8   0  -8 6673.16 334.426  13
  -8   0  -8 5996.06 346.383  23
  -8   0  -9 160.120 85.0677  23
   8   2 -14 1279.56 130.761  15
   8   2 -14 1520.22 162.462  13
   8   2 -13 2050.24 198.283  15
   8   2 -13 2208.10 215.513  13
   8   2 -12 996.379 172.932  13
   8   2 -12 814.162 158.401  15
   8   2 -11 3951.52 306.547  15
   8   2 -11 3851.10 306.457  13
   8   2 -10 7519.34 420.278  15
   8   2 -10 6956.16 401.200  13
   8   2  -9 8803.51 432.022  11
   8   2  -9 9067.94 439.417  13
   8   2  -8 614.900 256.979   2
   8   2  -7 2010.61 492.141   7
   8   2  -7 2113.88 492.125   2
   8   2  -6 26257.5 1515.36   4
   8   2  -6 26699.3 1677.08   7
   8   2  -6 28203.9 1612.04   2
   8   2  -5 24285.1 1478.97   4
   8   2  -5 27245.3 1471.72   2
   8   2  -4 20202.9 1216.29   2
   8   2  -3 5108.93 692.421   6
   8   2  -2 5180.01 696.399   6
   8   2  -1 11116.6 1046.80   6
  -8   2   0 6299.12 773.279   8
   8   2   0 6303.18 813.971   6
  -8   2  -1 5352.53 786.417   8
   8   2   1 6748.69 846.403   6
  -8   2  -2 5194.94 831.235   8
   8   2   2 5172.58 727.807   6
  -8   2  -3 29039.1 885.244  13
  -8   2  -3 30543.2 2129.59   8
  -8   2  -4 1522.76 205.345  13
  -8   2  -5 5242.52 359.074  13
  -8   2  -6 40677.7 1165.17  13
  -8   2  -7 7063.19 400.931  13
  -8   2  -7 7099.38 355.130  23
  -8   2  -8 1926.86 186.926  13
   8   4 -13 1435.42 126.244  15
   8   4 -12 2530.39 210.813  15
   8   4 -11 748.067 164.745  15
   8   4 -11 617.560 139.791  13
   8   4 -10 871.189 157.801  13
   8   4  -9 5116.93 355.627  11
   8   4  -9 5550.57 364.046   9
   8   4  -9 5454.61 334.800  13
   8   4  -8 12986.7 578.540  11
   8   4  -8 13378.8 599.432   9
   8   4  -8 14113.0 546.822  13
   8   4  -7 12016.0 531.954  11
   8   4  -7 11401.3 551.344   9
   8   4  -6 12121.8 559.566   9
   8   4  -6 12172.0 516.151  11
   8   4  -5 7701.34 432.370   9
   8   4  -4 7256.42 410.421   9
  -8   4   4 7725.07 382.990   9
   8   4  -3 2192.12 227.161   9
  -8   4   3 2086.19 205.841   9
   8   4  -2 4019.99 296.590   9
  -8   4   2 3933.59 287.807   9
  -8   4   1 14611.2 593.573   9
  -8   4   0 3084.53 271.221   9
  -8   4  -1 11392.1 526.748   9
  -8   4  -2 1396.37 199.102   9
  -8   4  -3 544.647 140.552   9
  -8   4  -5 5340.09 311.669  13
  -8   4  -5 5478.09 360.710  11
  -8   4  -6 2997.42 235.398  11
  -8   4  -6 3289.84 223.505  13
   8   6  -8 402.530 106.527  20
   8   6  -8 475.033 118.775   9
   8   6  -8 163.969 82.7626  15
   8   6  -7 2863.74 248.453   9
   8   6  -6 815.297 160.315   9
   8   6  -5 9174.95 460.177   9
   8   6  -4 12908.5 562.591   9
   8   6  -3 1725.88 207.396   9
  -8   6   3 1788.96 204.052   9
   8   6  -2 8234.35 399.591   9
  -8   6   2 7983.05 421.510   9
  -8   6   1 1927.96 218.798   9
  -8   6   0 924.991 159.651   9
  -8   6  -1 10389.5 461.536   9
  -8   6  -2 3856.67 231.292  11
  -8   6  -2 3857.97 256.296   9
  -8   6  -3 6526.73 287.808   9
   9  -5 -11 1136.56 143.852  19
   9  -5 -11 824.263 105.706  17
   9  -5 -10 1221.22 174.723  12
   9  -5 -10 1205.13 164.830  19
   9  -5  -9 4668.94 351.958  12
   9  -5  -9 5780.07 347.573  19
   9  -5  -8 2780.54 286.527  12
   9  -5  -8 2797.75 256.534  19
   9  -5  -7 8671.54 507.017  12
   9  -5  -7 9121.27 454.740  19
   9  -5  -6 8176.03 486.483  12
   9  -5  -6 8283.98 417.798  20
   9  -5  -5 29.2204 106.581  12
   9  -5  -5 188.868 110.794  20
   9  -5  -4 5514.27 358.684  20
   9  -5  -3 1.03036 109.773  20
  -9  -5   3 39.4182 85.7094  18
  -9  -5   2 19929.2 718.621  18
   9  -5  -2 19028.8 710.507  20
   9  -5  -1 8666.55 457.004  20
  -9  -5   1 9158.80 468.387  18
   9  -5   0 6174.99 374.487  20
  -9  -5   0 6125.83 386.487  18
   9  -5   1 2684.08 238.643  20
  -9  -5  -1 2430.84 251.056  18
  -9  -5  -1 2488.63 251.478  10
  -9  -5  -2 1612.83 200.668  18
  -9  -5  -2 1483.50 191.752  10
  -9  -5  -3 3352.35 257.892  18
  -9  -5  -3 3613.90 264.649  10
  -9  -5  -4 1298.63 154.452  18
  -9  -5  -4 1523.35 165.541  10
  -9  -5  -5 195.537 76.4289  10
   9  -3 -14 429.015 90.8738  21
   9  -3 -13 3316.89 235.116  21
   9  -3 -12 8644.62 419.123  21
   9  -3 -12 9312.74 449.196  12
   9  -3 -11 1021.75 160.439  21
   9  -3 -11 1059.89 183.202  12
   9  -3 -10 163.243 126.233  12
   9  -3  -9 4131.05 347.844  12
   9  -3  -8 1039.48 186.988  12
   9  -3  -7 10015.6 521.880  12
   9  -3  -6 389.383 304.837   1
   9  -3  -5 478.919 334.014   1
   9  -3  -4 2641.47 605.897   5
   9  -3  -4 2122.30 619.048   1
   9  -3  -3 1562.09 489.520   1
   9  -3  -3 1820.59 482.446   5
   9  -3  -2 56.2660 340.604   5
   9  -3  -1 1701.94 593.473   5
   9  -3   0 9745.13 1320.38   5
  -9  -3  -1 3991.81 289.299  18
  -9  -3  -2 1267.01 185.652  21
  -9  -3  -2 1281.98 182.178  18
  -9  -3  -2 1231.51 189.117  10
  -9  -3  -3 1524.31 207.532  21
  -9  -3  -3 1366.55 198.156  10
  -9  -3  -3 1590.95 202.395  18
  -9  -3  -4 6557.79 405.090  21
  -9  -3  -4 6478.09 413.453  10
  -9  -3  -5 6572.74 395.798  10
  -9  -3  -6 11343.7 490.619  10
  -9  -3  -7 12125.6 437.700  10
   9  -1 -15 218.047 76.0013  21
   9  -1 -15 189.078 88.9256  16
   9  -1 -14 526.910 120.069  21
   9  -1 -14 320.057 111.404  16
   9  -1 -13 2368.70 225.113  21
   9  -1 -12 7330.66 445.740  12
   9  -1 -12 6147.15 349.312  15
   9  -1 -11 1135.87 196.719  12
   9  -1 -11 871.421 147.947  15
   9  -1 -10 235.337 103.260  15
   9  -1  -9 6084.44 912.788   2
   9  -1  -8 6029.67 895.474   2
   9  -1  -7 1862.22 497.856   2
   9  -1  -6 23803.2 1542.01   2
   9  -1  -5 7372.81 819.349   2
   9  -1  -4 5950.29 766.614   5
   9  -1  -3 7694.34 915.734   5
   9  -1  -2 99053.2 3635.74   5
   9  -1  -1 15663.0 1411.40   5
   9  -1   0 2347.46 627.853   5
   9  -1   1-52.6549 320.068   5
   9  -1   2 7543.82 1148.17   5
  -9  -1  -3 2622.38 236.751  21
  -9  -1  -3 2931.04 252.025  10
   9  -1   3 2354.28 725.527   5
  -9  -1  -4 4903.74 342.707  21
  -9  -1  -4 5918.64 373.851  10
  -9  -1  -5 524.019 157.082  21
  -9  -1  -5 534.735 151.725  10
  -9  -1  -6 2833.93 262.202  10
  -9  -1  -7 1494.01 177.820  10
  -9  -1  -8 9301.35 388.053  23
   9   1 -15 258.825 80.6663  16
   9   1 -14 396.931 100.515  15
   9   1 -13 2510.16 224.231  15
   9   1 -13 2402.88 223.330  13
   9   1 -12 5698.54 356.208  15
   9   1 -12 6488.60 373.666  13
   9   1 -11 911.052 157.246  13
   9   1 -11 983.800 167.875  15
   9   1 -10 161.789 102.984  13
   9   1 -10 269.030 109.355  15
   9   1  -9 6455.02 912.808   2
   9   1  -8 5763.02 870.206   2
   9   1  -7 1347.38 353.340   7
   9   1  -7 1471.45 396.163   2
   9   1  -6 22403.4 1450.11   2
   9   1  -5 7486.89 723.126   6
   9   1  -5 6171.58 734.496   2
   9   1  -4 5149.98 637.305   6
   9   1  -3 7071.99 761.325   6
   9   1  -3 9020.58 805.091   5
   9   1  -2 112100. 3596.03   6
   9   1  -2 117807. 3448.40   5
   9   1  -1 20059.2 1383.17   6
   9   1  -1 20302.9 1288.38   5
   9   1   0 2485.79 507.843   6
   9   1   1 210.233 188.924   6
   9   1   2 6117.94 801.819   6
  -9   1  -3 2572.22 246.672  10
  -9   1  -3 2840.45 242.998  14
  -9   1  -4 5906.66 370.051  13
  -9   1  -4 5274.32 364.872  10
  -9   1  -5 309.079 123.598  13
  -9   1  -6 3113.38 271.671  13
  -9   1  -7 1363.02 177.054  13
  -9   1  -7 1578.55 185.391  23
  -9   1  -8 9655.48 386.087  13
  -9   1  -8 9566.51 376.033  23
   9   3 -14 217.147 74.7532  15
   9   3 -13 2972.99 220.881  15
   9   3 -12 8436.08 424.432  15
   9   3 -12 8423.89 431.856  13
   9   3 -11 1056.61 173.431  13
   9   3 -11 933.892 175.092  15
   9   3 -10-73.8209 102.793  13
   9   3 -10 5.52941 111.665  15
   9   3  -9 3266.81 274.700  13
   9   3  -8 785.941 161.258   9
   9   3  -8 621.400 143.741  13
   9   3  -8 866.203 161.976  11
   9   3  -7 7319.26 1016.42   7
   9   3  -7 8076.76 427.456   9
   9   3  -6 364.286 273.828   4
   9   3  -6 806.055 381.133   7
   9   3  -5 505.108 348.123   4
   9   3  -4 2315.81 562.473   4
   9   3  -3 2559.57 592.196   4
   9   3  -2 197.678 275.799   4
   9   3  -1 1167.93 471.948   4
   9   3   0 12778.1 1330.89   4
  -9   3  -1 4051.80 293.650   9
  -9   3  -2 990.057 157.283  13
  -9   3  -2 1313.70 179.387   9
  -9   3  -3 1711.13 205.567  13
  -9   3  -4 7289.76 413.073  13
  -9   3  -5 7017.75 402.937  13
  -9   3  -5 7805.60 433.026  11
  -9   3  -6 11973.7 498.304  13
  -9   3  -6 12134.3 484.056  11
  -9   3  -7 13256.4 466.442  13
   9   5 -11 1057.19 136.997  15
   9   5 -10 990.203 158.764  15
   9   5  -9 5460.93 327.654  20
   9   5  -9 5193.26 340.225   9
   9   5  -9 4854.47 316.467  15
   9   5  -8 3169.18 287.132   9
   9   5  -7 9061.44 496.481   9
   9   5  -6 8538.25 486.268   9
   9   5  -5-18.8277 111.113   9
   9   5  -4 5834.34 400.531   9
  -9   5   4 6268.43 371.802   9
   9   5  -3 72.5424 108.449   9
  -9   5   3-32.5971 95.9181   9
   9   5  -2 22376.6 784.860   9
  -9   5   2 21941.6 797.329   9
  -9   5   1 10222.5 514.268   9
  -9   5   0 6779.00 411.527   9
  -9   5  -1 3161.37 273.848   9
  -9   5  -2 1642.56 212.748  11
  -9   5  -2 1631.35 196.450   9
  -9   5  -3 3692.07 279.094  11
  -9   5  -3 3709.01 261.931   9
  -9   5  -4 1553.72 168.919  11
  -9   5  -5 157.379 75.5343  11
  10  -6  -9 3136.46 188.349  17
  10  -6  -8 5032.39 268.355  17
  10  -6  -7 3555.32 236.961  17
  10  -6  -5 175.929 95.4079  20
  10  -6  -4 73.9084 93.3640  20
  10  -6  -3 3854.60 267.626  20
 -10  -6   3 3349.90 243.952  18
  10  -6  -2 1536.85 176.255  20
 -10  -6   2 1457.88 173.714  18
 -10  -6   1 4001.52 271.079  18
 -10  -6   0 342.779 107.019  18
 -10  -6  -1 471.611 111.087  18
  10  -4 -12 1189.18 128.243  21
  10  -4 -12 1139.68 164.324  12
  10  -4 -11 57.0799 83.6248  21
  10  -4 -11 9.40661 102.472  12
  10  -4 -10 2362.32 259.499  12
  10  -4  -9 2032.48 249.692  12
  10  -4  -8 122.152 116.184  12
  10  -4  -7 5097.35 378.225  12
  10  -4  -6 2786.25 275.134  12
  10  -4  -6 2840.35 251.718  20
  10  -4  -5 4403.57 333.801  12
  10  -4  -5 3856.71 297.052  20
  10  -4  -4 11010.0 504.347  20
 -10  -4   4 8544.05 426.603  18
  10  -4  -3 3416.57 277.284  20
 -10  -4   3 3359.74 271.745  18
  10  -4  -2 1161.26 179.251  20
 -10  -4   2 1143.46 170.812  18
  10  -4  -1 14314.6 585.040  20
 -10  -4   1 14376.2 597.177  18
  10  -4   0 11406.6 516.676  20
 -10  -4   0 11154.6 533.627  18
 -10  -4   0 11189.7 515.193  10
 -10  -4  -1 15173.4 635.500  18
 -10  -4  -1 15344.2 624.587  10
 -10  -4  -2 2435.76 248.968  18
 -10  -4  -2 2093.19 234.190  10
 -10  -4  -3 5401.52 349.921  18
 -10  -4  -3 5817.56 373.017  10
 -10  -4  -4 1965.16 216.334  10
 -10  -4  -5 3820.06 257.531  10
  10  -2 -15 4065.05 212.636  21
  10  -2 -14 8893.99 398.630  21
  10  -2 -14 9481.23 387.793  16
  10  -2 -13 184.669 103.067  21
  10  -2 -13 224.479 100.125  12
  10  -2 -13 74.4847 95.2238  16
  10  -2 -12 12138.7 563.186  12
  10  -2 -12 9861.24 486.582  21
  10  -2 -11 2173.82 258.081  12
  10  -2 -10-24.6406 108.842  12
  10  -2 -10 98.2224 101.468  15
  10  -2  -9 1385.25 178.033  15
  10  -2  -9 1862.73 238.746  12
  10  -2  -8-382.897 318.589   2
  10  -2  -7 23968.2 1670.13   2
  10  -2  -6 3089.08 566.595   2
  10  -2  -5 273.247 269.410   5
  10  -2  -5 70.3134 184.864   2
  10  -2  -4 2554.34 565.547   5
  10  -2  -3 20974.8 1678.59   5
  10  -2  -2 18459.3 1612.66   5
  10  -2  -1 5558.56 959.058   5
  10  -2   0 6486.71 1075.48   5
 -10  -2  -1 6460.72 366.387  10
  10  -2   1 4926.95 984.670   5
 -10  -2  -2 7993.16 434.368  21
 -10  -2  -2 9512.66 457.377  18
 -10  -2  -2 8563.53 457.629  10
 -10  -2  -3 7192.50 425.317  21
 -10  -2  -3 7491.69 431.893  10
 -10  -2  -4 3852.25 313.406  10
 -10  -2  -5 1926.22 224.739  10
 -10  -2  -6 869.273 154.909  10
 -10  -2  -7 1589.07 157.089  23
 -10  -2  -7 1483.84 153.383  10
  10   0 -15-109.173 88.5704  16
  10   0 -14 3071.77 220.225  21
  10   0 -13 2842.00 237.268  21
  10   0 -13 3207.76 255.442  15
  10   0 -12 20635.9 714.606  15
  10   0 -11 3124.83 257.661  15
  10   0 -11 2831.86 242.800  13
  10   0 -10-0.77332 93.1753  13
  10   0 -10-34.7260 101.148  15
  10   0  -9 23056.9 1800.17   2
  10   0  -8 19343.6 1557.18   2
  10   0  -7 6137.74 820.879   2
  10   0  -6 367.030 177.123   6
  10   0  -6 216.310 190.808   2
  10   0  -5 26811.5 1414.76   6
  10   0  -4 94238.5 3328.00   5
  10   0  -3 141428. 4409.91   5
  10   0  -2 10371.8 1082.90   5
  10   0  -1 144782. 4732.05   5
  10   0   0 40602.3 2414.94   5
  10   0   1 310.593 336.455   5
 -10   0  -3 20792.9 757.473  10
 -10   0  -3 22513.4 735.609  14
 -10   0  -4 41.7134 89.8822  13
 -10   0  -4 33.2006 106.668  10
 -10   0  -5 11686.9 528.772  13
 -10   0  -5 11941.4 548.200  10
 -10   0  -6 673.702 142.032  13
 -10   0  -6 672.674 148.021  10
 -10   0  -7 2052.82 184.210  13
 -10   0  -8 1204.01 133.082  23
  10   2 -14 8611.35 363.844  15
  10   2 -13 171.775 101.882  15
  10   2 -13 41.0158 98.7786  13
  10   2 -12 9054.42 461.071  15
  10   2 -12 9881.39 480.794  13
  10   2 -11 1978.79 225.804  15
  10   2 -11 1735.86 213.519  13
  10   2 -10 87.0999 110.785  13
  10   2 -10 273.090 140.916  15
  10   2  -9 1224.31 170.428  13
  10   2  -9 1142.98 179.193  15
  10   2  -8-177.440 251.292   7
  10   2  -8 284.416 295.552   2
  10   2  -7 21000.9 1572.64   7
  10   2  -7 22621.8 1586.46   2
  10   2  -6 3110.59 568.212   4
  10   2  -6 3358.43 589.499   2
  10   2  -5 238.604 195.685   2
  10   2  -4 1923.17 469.777   6
  10   2  -3 24202.0 1649.09   6
  10   2  -2 22390.4 1620.91   6
  10   2  -1 9316.49 1064.63   6
  10   2   0 8147.66 1000.67   6
  10   2   1 6505.78 910.134   6
 -10   2  -1 6433.61 379.999  14
 -10   2  -2 7812.24 441.028  14
 -10   2  -3 8081.92 443.547  13
 -10   2  -4 3930.61 311.076  13
 -10   2  -5 2281.08 245.726  13
 -10   2  -6 976.709 162.839  13
 -10   2  -7 1637.25 166.556  13
  10   4 -13 717.928 108.707  15
  10   4 -12 1397.77 170.141  15
  10   4 -11 113.845 114.291  15
  10   4 -10 2519.26 251.255  15
  10   4  -9 1830.48 218.140  20
  10   4  -9 1858.14 224.626   9
  10   4  -9 1519.94 202.990  15
  10   4  -8 45.2699 111.961   9
  10   4  -7 4340.45 339.596   9
  10   4  -6 3028.84 292.256   9
  10   4  -5 3353.69 310.752   9
 -10   4   5 3713.44 274.891   9
  10   4  -4 11878.1 567.323   9
 -10   4   4 12897.2 549.964   9
  10   4  -3 3717.36 309.141   9
 -10   4   3 4103.41 311.822   9
 -10   4   2 1119.08 189.169   9
 -10   4   1 15787.1 647.594   9
 -10   4   0 11442.7 539.866   9
 -10   4  -1 16078.3 645.487   9
 -10   4  -2 2635.28 248.991   9
 -10   4  -3 6225.51 347.743   9
 -10   4  -4 2174.87 193.540  13
 -10   4  -4 2094.41 223.076  11
 -10   4  -5 4023.24 255.613  11
 -10   4  -5 3895.14 220.628  13
  10   6  -8 5203.15 280.726  20
  10   6  -7 3075.15 238.130  20
  10   6  -6 957.178 159.922  20
  10   6  -5 211.551 111.490  20
 -10   6   4 245.292 103.200   9
  10   6  -4 98.5233 100.398  20
  10   6  -3 4351.42 270.807  20
 -10   6   3 4425.84 291.861   9
 -10   6   2 1629.05 192.197   9
 -10   6   1 4503.56 297.549   9
 -10   6   0 413.775 120.519   9
 -10   6  -1 404.809 107.823   9
  11  -5 -11 16639.2 556.598  12
  11  -5 -11 17091.8 505.114  19
  11  -5 -10 1353.75 183.799  12
  11  -5 -10 1474.27 157.691  19
  11  -5  -9 2358.58 242.226  12
  11  -5  -8 7087.86 428.052  12
  11  -5  -7 597.510 160.050  12
  11  -5  -7 828.856 142.916  20
  11  -5  -6 6201.15 392.652  12
  11  -5  -6 6246.69 370.489  20
  11  -5  -5 7151.43 409.323  20
  11  -5  -4 1649.81 211.867  20
 -11  -5   4 1787.88 208.498  18
  11  -5  -3 2448.61 246.386  20
 -11  -5   3 2450.99 243.493  18
  11  -5  -2 7487.75 407.547  20
 -11  -5   2 7093.87 410.454  18
  11  -5  -1 2275.33 229.718  20
 -11  -5   1 2581.88 263.149  18
  11  -5   0 12431.4 500.422  20
 -11  -5   0 12437.4 551.352  18
 -11  -5  -1 3180.34 264.286  18
 -11  -5  -1 3135.03 236.861  10
 -11  -5  -2 1651.69 185.893  18
 -11  -5  -2 1708.91 176.993  10
 -11  -5  -3 1833.78 163.297  10
  11  -3 -14 2067.30 165.274  21
  11  -3 -13 263.187 103.394  21
  11  -3 -13 192.837 104.851  12
  11  -3 -12 5661.41 360.756  12
  11  -3 -12 5003.39 313.828  21
  11  -3 -11 453.562 146.976  12
  11  -3 -10 10560.6 553.360  12
  11  -3  -9 680.083 172.335  12
  11  -3  -8 1420.86 225.052  12
  11  -3  -7 8685.64 476.200  12
  11  -3  -7 8268.83 424.183  20
  11  -3  -6 34480.0 1016.44  12
  11  -3  -6 35407.4 1013.34  20
  11  -3  -5 24906.5 809.112  20
  11  -3  -5 22168.7 1786.92   5
  11  -3  -4 45749.2 1209.59  20
  11  -3  -4 44737.3 2618.33   5
  11  -3  -3 2101.90 214.341  20
 -11  -3   3 2335.96 219.056  18
  11  -3  -2 4139.64 291.474  20
 -11  -3   2 3991.12 284.765  18
  11  -3  -2 3122.02 799.195   5
  11  -3  -1 30048.1 909.644  20
 -11  -3   1 32335.4 964.718  18
 -11  -3   1 31549.4 909.091  10
 -11  -3   0 3568.41 294.451  18
 -11  -3   0 3442.29 280.729  10
 -11  -3  -1 12518.7 567.604  18
 -11  -3  -1 12283.0 560.887  10
 -11  -3  -2 15065.3 629.856  18
 -11  -3  -2 14473.8 623.726  10
 -11  -3  -3 6081.90 375.703  18
 -11  -3  -3 6347.55 397.083  10
 -11  -3  -4 793.052 165.664  10
 -11  -3  -5 114.907 105.465  10
 -11  -3  -6 259.460 93.8731  10
  11  -1 -15 3966.41 226.872  21
  11  -1 -15 4446.15 251.284  16
  11  -1 -14 6066.10 332.697  21
  11  -1 -13 2155.60 244.328  12
  11  -1 -13 1894.72 206.335  21
  11  -1 -13 2237.15 214.325  15
  11  -1 -12 22823.4 837.122  12
  11  -1 -12 18322.2 673.825  15
  11  -1 -11 4355.87 305.561  15
  11  -1 -10 5962.10 346.895  15
  11  -1  -9 16260.4 1589.32   2
  11  -1  -8 1093.41 454.590   2
  11  -1  -7 2456.36 562.690   2
  11  -1  -6 6924.99 889.884   2
  11  -1  -5 27768.6 1834.09   5
  11  -1  -4 3298.64 661.729   5
  11  -1  -3 44699.5 2470.90   5
  11  -1  -2 25033.5 1877.33   5
  11  -1  -1 23460.5 1907.17   5
  11  -1   0 17213.9 1710.54   5
 -11  -1  -1 30908.7 926.228  10
  11  -1   1 27617.3 2252.65   5
 -11  -1  -2 2070.67 225.002  10
 -11  -1  -2 1701.07 201.319  14
 -11  -1  -3 1179.55 184.021  10
 -11  -1  -4 491.008 137.076  10
 -11  -1  -5 5825.15 375.820  10
 -11  -1  -6 15075.2 565.672  10
 -11  -1  -7 1603.84 154.807  23
  11   1 -15 4009.15 209.679  15
  11   1 -14 6106.16 328.322  15
  11   1 -13 1815.04 207.076  15
  11   1 -12 19634.7 700.638  15
  11   1 -12 18427.2 687.901  13
  11   1 -11 4347.24 316.541  15
  11   1 -11 4272.00 309.589  13
  11   1 -10 6389.28 369.459  15
  11   1 -10 6145.89 360.692  13
  11   1  -9 15376.8 1488.05   2
  11   1  -8 1313.19 440.845   2
  11   1  -7 2194.96 528.535   2
  11   1  -6 6869.28 767.361   6
  11   1  -6 5675.15 799.033   2
  11   1  -5 30064.8 1691.98   6
  11   1  -4 4140.29 647.477   6
  11   1  -3 47771.5 2306.75   6
  11   1  -3 50484.4 2240.95   5
  11   1  -2 27333.1 1755.51   6
  11   1  -1 27392.8 1790.31   6
  11   1   0 20537.6 1567.03   6
  11   1   1 29458.4 1899.13   6
 -11   1  -1 29659.3 930.739  10
 -11   1  -1 30979.8 916.604  14
 -11   1  -2 1695.47 220.891  10
 -11   1  -2 1814.01 209.977  14
 -11   1  -3 1144.01 176.279  13
 -11   1  -3 910.309 173.770  10
 -11   1  -3 1017.06 169.125  14
 -11   1  -4 600.808 148.500  13
 -11   1  -4 617.900 153.017  10
 -11   1  -5 6465.18 383.217  13
 -11   1  -6 15292.6 564.217  13
 -11   1  -7 1556.94 151.393  13
 -11   1  -7 1709.47 146.442  23
  11   3 -14 1902.95 161.640  15
  11   3 -13 301.289 106.122  15
  11   3 -12 5155.67 334.042  15
  11   3 -11 442.286 143.712  15
  11   3 -10 9322.18 474.013  15
  11   3  -9 584.659 139.266  20
  11   3  -9 350.132 132.380  15
  11   3  -8 1132.23 196.228   9
  11   3  -8 1114.96 179.859  20
  11   3  -8 1125.99 170.984  15
  11   3  -7 7098.98 420.640   9
  11   3  -6 32351.1 2116.93   4
  11   3  -6 32266.2 2163.62   7
  11   3  -6 32948.9 1001.34   9
  11   3  -5 24752.2 1836.04   4
  11   3  -5 23969.0 807.480   9
  11   3  -4 44267.4 2565.20   4
 -11   3   3 2325.76 237.443   9
  11   3  -3 1786.69 567.905   4
 -11   3   2 4000.23 301.122   9
 -11   3   1 31933.0 972.978   9
 -11   3   0 3249.36 283.103   9
 -11   3  -1 12568.8 532.965  13
 -11   3  -1 12222.5 544.810   9
 -11   3  -2 16040.2 625.791  13
 -11   3  -3 7107.62 401.197  13
 -11   3  -4 740.451 151.429  13
 -11   3  -5 42.6879 89.8752  13
 -11   3  -5-47.0901 87.5932  11
 -11   3  -6 322.347 87.6159  13
  11   5 -11 14469.6 457.215  15
  11   5 -10 1665.02 171.553  20
  11   5 -10 1477.26 168.554  15
  11   5  -9 2335.84 224.706  20
  11   5  -9 2004.82 189.048  15
  11   5  -8 7939.86 433.345  20
  11   5  -7 713.827 176.597   9
  11   5  -6 6956.02 446.863   9
  11   5  -5 7106.41 445.909   9
 -11   5   5 8002.90 412.588   9
 -11   5   4 2164.78 232.676   9
  11   5  -3 2959.88 264.043  20
 -11   5   3 2480.39 257.937   9
 -11   5   2 8106.31 455.199   9
 -11   5   1 2526.55 254.744   9
 -11   5   0 11979.9 528.476   9
 -11   5  -1 3040.48 248.502   9
 -11   5  -2 1664.91 188.063  11
 -11   5  -2 1902.49 176.656   9
 -11   5  -3 1905.29 170.011  11
  12  -6  -8 5311.55 249.328  17
  12  -6  -7 1862.41 154.694  17
  12  -6  -6 368.451 93.0340  20
  12  -6  -6 316.699 86.7661  17
  12  -6  -5 1690.93 165.763  20
  12  -6  -4 6642.08 326.709  20
  12  -6  -3 2562.27 195.643  20
 -12  -6   3 1944.44 173.398  18
 -12  -6   2 3608.49 232.995  18
 -12  -6   1 5078.94 273.484  18
  12  -4 -13 2036.00 173.486  12
  12  -4 -13 2346.81 169.711  19
  12  -4 -12 246.714 102.947  12
  12  -4 -11 952.733 168.320  12
  12  -4 -10 1035.70 186.928  12
  12  -4  -9 21892.6 812.217  12
  12  -4  -8 145.199 108.761  12
  12  -4  -8 32.9045 91.9375  20
  12  -4  -7 3559.65 308.457  12
  12  -4  -7 2961.30 259.513  20
  12  -4  -6 12924.4 570.318  12
  12  -4  -6 12455.0 557.473  20
  12  -4  -5 8003.74 443.332  20
  12  -4  -4 9880.53 488.465  20
 -12  -4   4 9058.96 463.620  18
  12  -4  -3 6098.34 382.589  20
 -12  -4   3 6662.74 401.980  18
  12  -4  -2 25612.5 840.609  20
 -12  -4   2 25997.7 871.798  18
  12  -4  -1 4523.84 319.923  20
 -12  -4   1 4609.05 347.321  18
  12  -4   0 271.615 113.283  20
 -12  -4   0 341.718 142.132  18
 -12  -4   0 336.110 118.895  10
 -12  -4  -1 4448.14 333.928  18
 -12  -4  -1 4917.71 331.695  10
 -12  -4  -2 5179.47 341.150  18
 -12  -4  -2 5982.08 354.900  10
 -12  -4  -3 762.223 151.512  10
 -12  -4  -4 69.2673 90.8084  10
  12  -2 -15 212.844 79.7312  21
  12  -2 -14 476.022 107.708  21
  12  -2 -14 414.073 111.767  12
  12  -2 -14 355.279 96.3306  16
  12  -2 -13 318.900 112.456  21
  12  -2 -13 473.651 136.637  12
  12  -2 -12 2543.05 273.691  12
  12  -2 -11 5915.26 417.642  12
  12  -2 -10 19013.6 756.225  12
  12  -2 -10 13570.7 575.140  15
  12  -2  -9 4434.14 352.790  12
  12  -2  -9 2942.56 249.860  15
  12  -2  -8 15463.4 644.751  12
  12  -2  -8 13557.2 546.660  20
  12  -2  -7 28812.4 1923.11   2
  12  -2  -6 26406.3 1800.54   2
  12  -2  -5 5811.43 923.245   5
  12  -2  -5 6442.90 866.074   2
  12  -2  -4 36782.8 2341.38   5
  12  -2  -3 1265.83 515.060   5
  12  -2  -2 52371.3 3043.83   5
 -12  -2   1 35456.1 1030.65  18
 -12  -2   1 35062.5 983.264  10
 -12  -2   0 33486.5 1013.36  18
 -12  -2   0 32655.0 985.066  10
 -12  -2  -1 704.539 157.460  18
 -12  -2  -1 581.141 154.314  10
 -12  -2  -2 28760.8 970.139  10
 -12  -2  -2 31050.2 942.389  14
 -12  -2  -3 8051.09 453.133  10
 -12  -2  -4 2521.98 254.329  10
 -12  -2  -5 3452.56 264.264  10
 -12  -2  -6 2224.05 176.717  10
  12   0 -15 12736.3 415.409  21
  12   0 -15 13531.2 431.966  15
  12   0 -14 22257.5 646.786  21
  12   0 -14 23574.9 681.929  15
  12   0 -13 11157.1 500.947  15
  12   0 -12 34548.6 1010.59  15
  12   0 -11 21270.2 730.115  15
  12   0 -10 2354.23 222.116  15
  12   0  -9 47416.2 2712.28   2
  12   0  -8 6368.68 933.898   2
  12   0  -7 6656.22 922.596   2
  12   0  -6 15442.2 1168.89   6
  12   0  -6 13527.5 1262.16   2
  12   0  -5 33237.2 1799.42   6
  12   0  -4 9279.88 1071.00   5
  12   0  -3 7585.53 996.749   5
  12   0  -2 20527.8 1691.30   5
  12   0  -1 5693.90 920.313   5
  12   0   0 6449.19 1043.70   5
 -12   0  -1 224.534 117.970  10
 -12   0  -1 65.2101 94.8479  14
 -12   0  -2 9642.44 503.415  10
 -12   0  -2 9476.15 474.084  14
 -12   0  -3 5468.13 360.526  13
 -12   0  -3 5756.22 394.000  10
 -12   0  -3 5569.79 355.297  14
 -12   0  -4 4333.69 308.742  13
 -12   0  -4 4217.21 336.939  10
 -12   0  -5 2900.41 243.269  13
 -12   0  -5 2951.44 261.619  10
 -12   0  -6 3588.99 228.442  13
  12   2 -15 153.497 77.2943  15
  12   2 -14 437.140 117.034  15
  12   2 -13 447.911 132.608  15
  12   2 -12 1994.36 222.958  15
  12   2 -11 5399.62 357.165  15
  12   2 -10 16038.6 630.721  15
  12   2  -9 3818.11 291.818  20
  12   2  -9 3197.99 260.246  15
  12   2  -8 10900.4 1199.82   7
  12   2  -8 12692.7 537.883  20
  12   2  -8 11790.6 486.678  15
  12   2  -7 26171.3 1792.53   2
  12   2  -6 17370.1 1433.92   2
  12   2  -5 3483.57 641.082   2
  12   2  -4 36657.5 2163.08   6
  12   2  -3 1600.54 505.838   6
  12   2  -2 60300.8 2980.30   6
  12   2  -1 35764.1 2245.58   6
 -12   2   1 35199.7 1050.25  14
 -12   2   0 32323.3 967.562   9
 -12   2   0 31798.9 1012.95  14
 -12   2  -1 644.869 159.733  14
 -12   2  -2 30676.6 957.036  13
 -12   2  -3 8792.02 459.777  13
 -12   2  -4 2338.81 240.104  13
 -12   2  -5 3770.30 269.160  13
 -12   2  -6 2693.04 191.010  13
  12   4 -13 2144.84 167.531  15
  12   4 -12 434.693 116.723  15
  12   4 -11 865.684 155.665  15
  12   4 -10 1240.26 179.563  20
  12   4 -10 1259.10 182.424  15
  12   4  -9 20247.6 736.769  20
  12   4  -9 19737.3 685.147  15
  12   4  -8-5.00796 125.488  20
  12   4  -7 2988.18 280.263  20
  12   4  -7 2975.50 300.338   9
  12   4  -6 12956.4 584.795  20
  12   4  -6 12162.8 603.089   9
 -12   4   6 12977.6 539.979   9
  12   4  -5 8666.54 472.193  20
 -12   4   5 8932.58 461.310   9
  12   4  -4 10975.1 521.535  20
 -12   4   4 10904.1 537.135   9
  12   4  -3 7676.74 418.318  20
 -12   4   3 7591.30 452.888   9
 -12   4   2 28448.5 936.710   9
 -12   4   1 4811.29 350.865   9
 -12   4   0 371.365 128.493   9
 -12   4  -1 4880.48 328.622   9
 -12   4  -2 6180.75 334.801   9
 -12   4  -3 597.557 131.801  11
 -12   4  -4-58.6404 81.4606  11
  12   6  -8 5928.27 282.904  20
  12   6  -7 1980.48 183.098  20
  12   6  -6 572.701 123.744  20
  12   6  -5 1736.31 179.497  20
  12   6  -4 7407.76 326.251  20
 -12   6   4 7476.10 344.973   9
 -12   6   3 3059.57 230.164   9
 -12   6   2 4288.63 265.015   9
 -12   6   1 6482.89 311.050   9
  13  -5 -11 1412.60 156.271  12
  13  -5 -10 8782.86 406.233  12
  13  -5  -9 4585.60 305.315  12
  13  -5  -8 15572.1 600.118  12
  13  -5  -8 16190.0 540.590  20
  13  -5  -7 3421.12 271.495  12
  13  -5  -7 3922.86 269.881  20
  13  -5  -6 7622.80 399.286  20
  13  -5  -5 3655.35 282.090  20
  13  -5  -4 656.333 153.703  20
 -13  -5   4 564.277 145.807  18
  13  -5  -3 1718.73 195.052  20
 -13  -5   3 1309.25 187.451  18
  13  -5  -2 16221.6 577.346  20
 -13  -5   2 15512.5 616.381  18
  13  -5  -1 222.316 95.2971  20
 -13  -5   1 174.210 106.604  18
 -13  -5   0 8689.67 420.278  18
 -13  -5  -1 2147.08 161.360  10
  13  -3 -14 1394.04 145.802  12
  13  -3 -14 1760.16 151.296  21
  13  -3 -13 3081.23 243.238  12
  13  -3 -13 2880.79 220.357  21
  13  -3 -12 7975.14 428.092  12
  13  -3 -12 6520.93 353.664  21
  13  -3 -11 7078.61 433.386  12
  13  -3 -10 6258.16 424.836  12
  13  -3  -9 1702.57 226.871  12
  13  -3  -8 20179.2 764.557  12
  13  -3  -8 19484.8 708.678  20
  13  -3  -7 8473.49 462.217  12
  13  -3  -7 8226.38 446.019  20
  13  -3  -6-49.6940 112.268  20
  13  -3  -5 21020.5 752.519  20
 -13  -3   5 19620.4 714.847  18
  13  -3  -4 10479.9 501.244  20
 -13  -3   4 10062.7 493.459  18
  13  -3  -3 11076.7 511.374  20
 -13  -3   3 10374.9 513.589  18
  13  -3  -2 1357.08 187.660  20
 -13  -3   2 1134.01 192.764  18
  13  -3  -1 22054.6 740.177  20
 -13  -3   1 20073.1 776.817  18
 -13  -3   1 20936.9 736.166  10
 -13  -3   0 19979.4 779.203  18
 -13  -3   0 21915.6 766.127  10
 -13  -3  -1 247.606 113.359  18
 -13  -3  -1 249.389 115.841  10
 -13  -3  -2 1807.06 218.591  10
 -13  -3  -2 1842.28 203.137  14
 -13  -3  -3 2027.44 217.569  10
 -13  -3  -4 4362.82 276.618  10
  13  -1 -15 3737.56 226.000  21
  13  -1 -15 4549.57 248.485  16
  13  -1 -14 3673.35 283.659  12
  13  -1 -14 3338.75 250.619  21
  13  -1 -13 2504.31 264.112  12
  13  -1 -13 2351.10 227.565  15
  13  -1 -12 27116.8 944.479  12
  13  -1 -12 23489.1 792.273  15
  13  -1 -11 1732.49 202.914  15
  13  -1 -10 7277.35 391.955  15
  13  -1  -9 12091.9 496.824  15
  13  -1  -8 42797.7 2521.00   2
  13  -1  -7 39468.5 2353.51   2
  13  -1  -6 16003.5 1452.45   2
  13  -1  -5 8697.36 1120.42   5
  13  -1  -4 7899.48 1083.66   5
  13  -1  -3 2589.49 712.705   5
  13  -1  -2 42184.5 2698.06   5
 -13  -1   1 4112.05 298.315  10
  13  -1  -1 3493.39 829.952   5
 -13  -1   0 40207.0 1141.66  10
 -13  -1   0 38897.4 1119.40  14
 -13  -1  -1 12698.9 581.297  10
 -13  -1  -1 11663.8 542.171  14
 -13  -1  -2 26006.9 894.999  10
 -13  -1  -2 25055.3 834.745  14
 -13  -1  -3 20675.0 713.458  13
 -13  -1  -3 20613.9 780.742  10
 -13  -1  -3 20694.8 705.344  14
 -13  -1  -4 9597.82 478.348  10
 -13  -1  -5 2012.13 198.548  10
  13   1 -15 4233.47 237.893  15
  13   1 -14 3339.24 249.324  15
  13   1 -13 2285.37 234.463  15
  13   1 -12 22599.3 771.871  15
  13   1 -11 1646.62 204.485  15
  13   1 -10 8432.68 432.087  15
  13   1  -9 14390.0 556.155  20
  13   1  -9 13216.3 526.443  15
  13   1  -8 38644.1 2333.24   2
  13   1  -7 40674.4 2352.59   2
  13   1  -6 17329.2 1372.38   6
  13   1  -6 15265.5 1391.19   2
  13   1  -5 7543.59 920.009   6
  13   1  -4 7777.14 962.171   6
  13   1  -3 2787.80 597.408   6
  13   1  -2 45876.3 2493.09   6
 -13   1   1 4355.65 326.491  10
  13   1  -1 3874.19 745.598   6
 -13   1   1 4420.80 310.650  14
 -13   1   0 39960.6 1178.98  10
 -13   1   0 39630.8 1133.74  14
 -13   1  -1 11380.9 583.485  10
 -13   1  -1 11775.7 547.709  14
 -13   1  -2 25367.2 912.442  10
 -13   1  -2 24831.7 855.761  14
 -13   1  -3 20284.6 725.139  13
 -13   1  -3 19743.9 769.703  10
 -13   1  -3 18369.0 699.889  14
 -13   1  -4 8613.61 427.016  13
 -13   1  -5 1894.73 188.496  13
  13   3 -14 1764.12 157.698  15
  13   3 -13 2863.10 228.829  15
  13   3 -12 7052.99 376.172  15
  13   3 -11 5961.91 361.017  15
  13   3 -10 5753.84 361.953  20
  13   3 -10 5625.08 351.591  15
  13   3  -9 1342.23 196.936  20
  13   3  -9 1055.36 169.275  15
  13   3  -8 19228.9 729.108  20
  13   3  -7 8091.89 453.725  20
 -13   3   6-49.0356 113.016   9
  13   3  -6-22.2837 103.042  20
 -13   3   5 23443.8 823.067   9
  13   3  -5 22709.7 789.313  20
 -13   3   4 10845.6 542.139   9
  13   3  -4 11375.2 514.286  20
 -13   3   3 11564.2 560.158   9
 -13   3   2 1220.15 192.065   9
 -13   3   1 20405.1 750.420   9
 -13   3   0 22425.4 745.859  13
 -13   3   0 21481.2 762.154   9
 -13   3  -1 384.696 130.666   9
 -13   3  -1 253.512 114.545  13
 -13   3  -2 1757.65 204.296  13
 -13   3  -3 2345.82 215.415  13
 -13   3  -4 4436.13 256.456  13
 -13   3  -4 3812.34 231.968  11
  13   5 -10 8995.33 377.440  20
  13   5  -9 5099.84 314.848  20
  13   5  -8 16832.2 631.947  20
  13   5  -7 4046.76 306.716  20
  13   5  -6 7508.85 420.117  20
 -13   5   6 8278.14 388.105   9
  13   5  -5 3857.41 297.582  20
 -13   5   5 4084.04 298.887   9
 -13   5   4 939.082 168.609   9
  13   5  -4 495.827 136.923  20
 -13   5   3 1952.83 223.797   9
 -13   5   2 18764.7 680.915   9
 -13   5   1 294.349 115.825   9
 -13   5   0 9323.15 405.639   9
 -13   5  -1 2078.77 182.062  11
 -13   5  -1 2748.00 189.770   9
  14  -6  -6 4018.68 203.031  20
  14  -6  -5 1096.24 116.090  20
  14  -6  -4 1611.48 131.310  20
  14  -4 -13 1343.16 144.042  12
  14  -4 -12 798.071 141.432  12
  14  -4 -11 4144.33 307.503  12
  14  -4 -10 35301.2 1039.66  12
  14  -4  -9 4231.21 318.376  12
  14  -4  -8 2434.52 244.128  12
  14  -4  -8 2361.11 220.562  20
  14  -4  -7 9254.05 462.303  12
  14  -4  -7 9200.98 462.900  20
  14  -4  -6 20839.2 747.406  20
  14  -4  -5 38593.7 1084.88  20
 -14  -4   5 34956.1 1062.59  18
  14  -4  -4 4129.67 306.873  20
 -14  -4   4 3612.81 302.932  18
  14  -4  -3 17636.2 649.880  20
 -14  -4   3 17110.7 685.490  18
  14  -4  -2 784.469 142.238  20
 -14  -4   2 703.753 159.832  18
  14  -4  -1 6999.16 360.476  20
 -14  -4   1 6275.25 399.252  18
 -14  -4   0 11.6970 107.448  18
 -14  -4   0 70.2079 97.6357  10
 -14  -4  -1 14163.9 522.594  10
 -14  -4  -1 13705.1 506.865  14
 -14  -4  -2 902.059 130.604  10
  14  -2 -15 2619.73 176.148  21
  14  -2 -14 325.920 102.971  21
  14  -2 -14 247.041 106.358  12
  14  -2 -13 775.730 166.210  12
  14  -2 -12 5814.95 402.708  12
  14  -2 -11 3588.94 337.980  12
  14  -2 -10 84207.9 2070.64  12
  14  -2  -9 7653.89 462.797  12
  14  -2  -9 7052.28 395.334  20
  14  -2  -8 3470.25 314.044  12
  14  -2  -8 3229.49 278.659  20
  14  -2  -7 88.8206 82.4170  12
  14  -2  -7 212.857 121.680  20
  14  -2  -6 19716.1 712.984  20
  14  -2  -5 46184.6 1230.30  20
  14  -2  -4 2995.25 262.517  20
  14  -2  -3 6038.29 361.319  20
 -14  -2   3 5362.63 362.577  18
  14  -2  -2 3061.46 259.424  20
 -14  -2   2 3879.21 286.404  10
 -14  -2   1 2268.75 240.497  10
 -14  -2   0 16707.5 670.704  10
 -14  -2  -1 13878.8 605.439  10
 -14  -2  -1 12997.6 577.783  14
 -14  -2  -2 1495.18 211.890  10
 -14  -2  -2 1762.59 202.877  14
 -14  -2  -3 2739.84 252.664  10
 -14  -2  -4 1625.26 182.910  10
  14   0 -15 7835.45 298.880  21
  14   0 -15 9519.20 354.346  15
  14   0 -14 58.3189 114.157  12
  14   0 -14 253.696 130.906  15
  14   0 -13 1469.15 201.805  15
  14   0 -12 10692.3 499.651  15
  14   0 -11 14307.5 587.120  15
  14   0 -10 180.516 114.888  15
  14   0  -9 4282.23 290.850  20
  14   0  -9 4077.35 287.287  15
  14   0  -8-111.593 98.1728  20
  14   0  -8 126.804 292.954   2
  14   0  -8 157.604 84.0998  15
  14   0  -7 9842.55 1169.15   2
  14   0  -6 31742.0 1884.68   6
  14   0  -5 18087.2 1454.89   6
  14   0  -4 16093.1 1402.60   6
  14   0  -4 19497.7 1670.56   5
  14   0  -3 8365.76 1029.21   6
  14   0  -3 8683.61 1161.97   5
 -14   0   2 191.193 111.428  10
 -14   0   2 182.636 98.9096  14
 -14   0   1 385.329 143.518  10
 -14   0   1 215.066 115.323  14
 -14   0   0 66437.6 1678.18  10
 -14   0   0 64895.0 1624.89  14
 -14   0  -1 6038.78 416.006  10
 -14   0  -1 5899.74 381.861  14
 -14   0  -2 62546.9 1627.56  10
 -14   0  -2 61985.2 1549.34  14
 -14   0  -3 2738.37 243.329  13
 -14   0  -3 2461.98 262.668  10
 -14   0  -3 2390.99 226.748  14
 -14   0  -4 1663.98 177.399  13
 -14   0  -4 1793.05 208.090  10
 -14   0  -5 4511.43 230.595  13
  14   2 -15 2468.64 171.800  15
  14   2 -14 269.949 102.498  15
  14   2 -13 890.170 152.857  15
  14   2 -12 4892.06 326.813  15
  14   2 -11 2873.81 263.907  15
  14   2 -10 68953.0 1674.73  20
  14   2 -10 70273.7 1650.01  15
  14   2  -9 6556.34 397.793  20
  14   2  -9 6930.68 373.806  15
  14   2  -8 3378.76 288.491  20
  14   2  -7 229.454 117.412  20
  14   2  -6 20126.3 718.354  20
  14   2  -5 47013.9 1232.45  20
  14   2  -4 3116.93 254.436  20
 -14   2   4 3292.49 268.844  14
 -14   2   3 6603.40 397.500  14
 -14   2   2 5028.93 365.520  14
 -14   2   1 2236.34 240.132   9
 -14   2   1 2220.63 255.103  14
 -14   2   0 16891.5 648.354   9
 -14   2   0 14977.6 664.882  14
 -14   2  -1 13081.8 567.218  13
 -14   2  -2 1686.70 206.909  13
 -14   2  -3 2752.36 240.597  13
 -14   2  -4 1762.40 176.282  13
  14   4 -13 1498.97 133.037  15
  14   4 -12 711.964 122.330  15
  14   4 -11 3416.86 241.472  20
  14   4 -11 3862.56 246.187  15
  14   4 -10 33901.7 971.669  20
  14   4  -9 4026.13 309.351  20
  14   4  -8 2486.53 260.649  20
  14   4  -7 9273.10 488.445  20
  14   4  -6 21449.9 785.594  20
 -14   4   6 21171.8 754.812   9
  14   4  -5 40959.5 1162.88  20
 -14   4   5 42044.1 1194.58   9
  14   4  -4 4440.12 312.472  20
 -14   4   4 3928.26 322.666   9
 -14   4   3 19991.0 749.709   9
 -14   4   2 721.078 160.663   9
 -14   4   1 6507.20 384.423   9
 -14   4   0 22.0217 87.6107   9
 -14   4  -1 15028.0 514.119   9
 -14   4  -2 719.910 129.907  11
  15  -5 -10 1724.84 159.694  12
  15  -5  -9 119.383 83.8713  12
  15  -5  -8 906.914 124.765  20
  15  -5  -7 2431.37 202.612  20
  15  -5  -6 4221.05 271.366  20
  15  -5  -5 767.842 138.383  20
  15  -5  -4 760.805 131.588  20
  15  -5  -3 8696.43 368.420  20
  15  -5  -2 2170.05 168.148  20
  15  -3 -14 2092.70 172.444  12
  15  -3 -14 2080.24 151.759  21
  15  -3 -13 626.228 112.464  21
  15  -3 -13 852.602 143.132  12
  15  -3 -12 5282.24 343.312  12
  15  -3 -11 3105.15 281.997  12
  15  -3 -10 7486.99 436.664  12
  15  -3  -9 31449.9 985.713  12
  15  -3  -9 29349.8 911.457  20
  15  -3  -8 48784.8 1267.62  12
  15  -3  -8 44556.8 1253.19  20
  15  -3  -7 6858.61 415.863  20
  15  -3  -6 33759.4 1030.29  20
  15  -3  -5 19721.2 729.720  20
  15  -3  -4 3923.41 304.765  20
  15  -3  -3 3890.35 298.936  20
  15  -3  -2 207.931 107.459  20
 -15  -3   1 7634.71 409.257  10
 -15  -3   0 369.950 121.274  10
 -15  -3  -1 4725.39 312.108  10
 -15  -3  -1 4185.37 281.847  14
 -15  -3  -2 9044.53 404.318  10
 -15  -3  -2 7895.13 334.567  14
 -15  -3  -3-9.42655 77.8047  10
  15  -1 -15 637.430 106.624  21
  15  -1 -15 586.587 114.238  12
  15  -1 -14 2549.13 242.162  12
  15  -1 -13 22567.6 820.757  12
  15  -1 -13 19738.3 693.939  15
  15  -1 -12 3846.44 343.335  12
  15  -1 -12 3807.23 298.056  15
  15  -1 -11 16741.6 646.291  15
  15  -1 -10 7003.61 382.215  20
  15  -1 -10 5927.69 368.652  15
  15  -1  -9 23201.5 763.446  20
  15  -1  -9 21378.0 727.003  15
  15  -1  -8 870.232 156.622  20
  15  -1  -8 526.693 123.643  15
  15  -1  -7 6631.15 376.877  20
  15  -1  -6 2351.99 220.480  20
  15  -1  -5 13946.9 552.746  20
  15  -1  -4 2204.38 220.949  20
  15  -1  -3 51525.4 1306.31  20
 -15  -1   3 52922.2 1344.62  10
 -15  -1   2 6719.33 400.683  10
 -15  -1   2 6404.84 403.731  14
 -15  -1   1 22404.4 816.690  10
 -15  -1   1 22480.9 804.058  14
 -15  -1   0 4183.42 337.928  10
 -15  -1   0 3928.25 314.941  14
 -15  -1  -1 1370.74 206.354  10
 -15  -1  -1 1287.67 191.268  14
 -15  -1  -2 326.387 111.578  13
 -15  -1  -2 327.968 131.730  10
 -15  -1  -2 332.286 126.263  14
 -15  -1  -3 3328.38 274.137  10
 -15  -1  -4 6497.48 331.968  10
  15   1 -15 73.8091 74.9044  12
  15   1 -15 757.688 118.507  15
  15   1 -14 2071.45 201.141  15
  15   1 -13 20088.0 695.494  15
  15   1 -12 4038.56 310.369  15
  15   1 -11 18611.1 683.753  15
  15   1 -10 6467.18 379.387  20
  15   1 -10 6422.89 376.267  15
  15   1  -9 22396.6 775.745  20
  15   1  -9 24027.2 754.793  15
  15   1  -8 743.612 153.756  20
  15   1  -7 6462.75 374.497  20
  15   1  -6 2817.99 248.694  20
  15   1  -6 2949.69 615.607   6
  15   1  -5 14374.2 563.189  20
  15   1  -4 2156.65 214.902  20
 -15   1   4 2785.14 247.552  14
 -15   1   3 53269.2 1381.12  14
 -15   1   2 6315.09 397.114  14
 -15   1   1 21264.6 843.987  10
 -15   1   1 23552.4 822.374  14
 -15   1   0 4121.43 348.755  10
 -15   1   0 4071.73 328.895  14
 -15   1  -1 1615.41 219.992  14
 -15   1  -2 224.018 114.385  13
 -15   1  -2 204.613 117.049  14
 -15   1  -3 3293.31 246.428  13
 -15   1  -4 6940.02 313.487  13
  15   3 -14 1908.68 157.687  15
  15   3 -13 629.158 126.101  15
  15   3 -12 4871.92 295.526  15
  15   3 -11 2915.40 250.807  20
  15   3 -11 2799.31 240.934  15
  15   3 -10 6859.81 400.672  20
  15   3 -10 7473.97 378.008  15
  15   3  -9 28185.5 919.571  20
  15   3  -8 41977.3 1200.54  20
 -15   3   7 6752.38 398.897   9
  15   3  -7 6310.26 401.440  20
 -15   3   6 35779.7 1091.12   9
  15   3  -6 36045.0 1072.71  20
 -15   3   5 20019.8 786.173   9
  15   3  -5 20979.7 749.031  20
 -15   3   4 4238.92 341.166   9
  15   3  -4 4139.92 303.916  20
 -15   3   3 3631.00 315.756   9
 -15   3   2 380.688 139.170   9
 -15   3   1 7539.48 385.088  13
 -15   3   1 7121.26 411.431   9
 -15   3   0 264.312 95.6712  13
 -15   3   0 394.144 113.767   9
 -15   3  -1 4311.23 276.081  13
 -15   3  -2 8298.93 356.621  13
 -15   3  -3 74.7639 76.5032  13
  15   5 -10 2120.59 173.076  20
  15   5  -9 161.802 105.416  20
  15   5  -8 1170.05 162.533  20
  15   5  -7 2164.66 215.232  20
  15   5  -6 4242.04 281.307  20
 -15   5   6 4261.02 264.974   9
 -15   5   5 647.718 138.406   9
  15   5  -5 691.709 129.770  20
 -15   5   4 690.574 138.822   9
 -15   5   3 9724.00 425.692   9
 -15   5   2 2338.97 197.316   9
 -15   5   1 7151.65 337.032  11
 -15   5   1 16586.0 464.994   9
  16  -4 -12 672.445 124.094  12
  16  -4 -11 591.174 125.181  12
  16  -4 -10 160.754 97.4453  12
  16  -4  -9 9348.74 433.225  12
  16  -4  -9 9480.07 409.075  20
  16  -4  -8 11468.0 485.846  20
  16  -4  -7 9123.65 438.928  20
  16  -4  -6 439.761 130.833  20
  16  -4  -5 0.93481 94.7253  20
  16  -4  -4 3286.53 254.947  20
  16  -4  -3 784.977 137.361  20
  16  -4  -2 2610.54 201.225  20
 -16  -4   0 2543.05 178.088  10
 -16  -4   0 2902.66 197.630  14
  16  -2 -15 1594.75 134.490  21
  16  -2 -14 5104.01 300.239  12
  16  -2 -14 4619.74 268.445  21
  16  -2 -13 6765.27 395.842  12
  16  -2 -12 8803.80 484.017  12
  16  -2 -11 16089.4 690.503  12
  16  -2 -10 45.3637 118.947  12
  16  -2 -10 243.420 115.840  20
  16  -2  -9 34537.3 1049.18  12
  16  -2  -9 29747.8 953.619  20
  16  -2  -8 40040.1 1144.24  20
  16  -2  -7 8271.91 445.732  20
  16  -2  -6 1727.52 218.717  20
  16  -2  -5 20134.9 729.128  20
  16  -2  -4 37912.8 1085.53  20
  16  -2  -3 3082.07 264.536  20
 -16  -2   2 13851.4 582.921  10
 -16  -2   1 579.452 149.005  10
 -16  -2   1 675.682 159.778  14
 -16  -2   0 3552.19 299.636  10
 -16  -2   0 3588.71 291.793  14
 -16  -2  -1 2459.00 241.756  10
 -16  -2  -1 2236.14 213.581  14
 -16  -2  -2 742.227 145.573  10
 -16  -2  -2 640.008 109.745  14
 -16  -2  -3 2462.19 196.688  10
  16   0 -15 312.862 77.7383  21
  16   0 -15 183.382 90.7778  12
  16   0 -15 303.397 101.649  15
  16   0 -14 1669.25 214.141  12
  16   0 -14 2276.52 213.806  15
  16   0 -13 1299.19 182.531  15
  16   0 -12 180.176 115.730  15
  16   0 -11 45.0926 94.9344  20
  16   0 -11-0.95078 108.799  15
  16   0 -10-78.2728 99.6059  20
  16   0 -10-106.988 116.798  15
  16   0  -9 1187.13 179.987  20
  16   0  -9 968.636 164.539  15
  16   0  -8 3910.77 295.863  20
  16   0  -8 3189.03 253.356  15
  16   0  -7 202.405 113.745  20
  16   0  -6 2912.08 249.841  20
  16   0  -5 48.4017 89.3654  20
 -16   0   5 190.036 111.672  14
  16   0  -4 33141.1 931.981  20
 -16   0   4 34838.8 987.895  14
 -16   0   3 6451.83 409.489  10
 -16   0   3 6369.28 395.843  14
 -16   0   2 9551.96 520.317  10
 -16   0   2 9888.05 502.883  14
 -16   0   1 3444.92 319.269  10
 -16   0   1 3418.50 304.108  14
 -16   0   0 3510.07 321.889  10
 -16   0   0 3792.89 310.554  14
 -16   0  -1 4214.19 339.397  10
 -16   0  -1 3495.88 287.202  14
 -16   0  -2 5931.73 331.366  13
 -16   0  -2 6222.30 389.464  10
 -16   0  -2 5771.74 335.860  14
 -16   0  -3 3382.46 219.500  13
  16   2 -15 1697.67 141.470  15
  16   2 -14 4868.27 268.378  15
  16   2 -13 6472.58 341.789  15
  16   2 -12 7499.18 389.138  15
  16   2 -11 12768.1 541.042  20
  16   2 -11 13293.0 533.197  15
  16   2 -10 116.028 113.846  20
  16   2 -10 163.956 109.293  15
  16   2  -9 27285.9 894.609  20
  16   2  -8 38374.5 1118.36  20
  16   2  -7 8033.03 445.327  20
  16   2  -6 1645.81 209.977  20
  16   2  -5 20444.9 719.793  20
 -16   2   5 19423.1 713.477  14
  16   2  -4 37423.2 1027.89  20
 -16   2   4 34544.2 1065.58  14
 -16   2   3 2627.28 270.418  14
 -16   2   2 13367.9 589.465   9
 -16   2   2 12812.8 597.019  14
 -16   2   1 383.354 133.003   9
 -16   2   1 509.082 156.967  14
 -16   2   0 3150.43 265.784  13
 -16   2  -1 2362.38 219.765  13
 -16   2  -2 660.076 128.374  13
 -16   2  -3 2712.11 185.967  13
  16   4 -12 872.324 107.595  20
  16   4 -11 376.123 102.037  20
  16   4 -10 10.4938 98.8410  20
  16   4  -9 9487.67 453.276  20
  16   4  -8 11434.4 513.621  20
  16   4  -7 9381.41 468.038  20
 -16   4   7 9399.02 442.876   9
 -16   4   6 533.118 153.464   9
  16   4  -6 580.717 150.852  20
 -16   4   5 178.669 127.666   9
  16   4  -5 21.3694 97.0325  20
 -16   4   4 4317.72 318.163   9
 -16   4   3 517.925 145.988   9
 -16   4   2 2471.37 230.138   9
 -16   4   1 777.832 132.332   9
 -16   4   0 3084.14 194.198   9
  17  -5  -8 930.742 111.711  20
  17  -5  -7 764.842 111.585  20
  17  -5  -6 1838.89 156.853  20
  17  -5  -5 7886.25 315.399  20
  17  -5  -4 941.775 108.465  20
  17  -3 -13 6003.04 306.383  12
  17  -3 -13 5110.93 250.312  21
  17  -3 -12 2898.65 237.629  12
  17  -3 -11 4500.21 300.737  12
  17  -3 -10 1184.88 171.757  12
  17  -3 -10 954.275 150.042  20
  17  -3  -9 11066.4 478.509  12
  17  -3  -9 9931.94 471.522  20
  17  -3  -8 1699.66 205.178  20
  17  -3  -7 2359.91 237.728  20
  17  -3  -6 27458.2 878.544  20
  17  -3  -5 338.029 122.977  20
  17  -3  -4 9798.53 455.626  20
  17  -3  -3 5866.28 331.687  20
 -17  -3   2 3541.84 290.141  14
 -17  -3   1 2990.92 229.254  10
 -17  -3   1 3255.52 254.747  14
 -17  -3   0 8783.03 382.440  10
 -17  -3   0 8441.22 373.896  14
 -17  -3  -1 787.529 125.146  10
  17  -1 -15 1775.03 167.246  12
  17  -1 -15 2226.31 164.057  21
  17  -1 -14 1061.92 168.715  12
  17  -1 -13 535.128 152.839  12
  17  -1 -12 4292.57 355.969  12
  17  -1 -11 5957.18 402.047  12
  17  -1 -11 5545.81 343.384  20
  17  -1 -10 16740.1 647.849  20
  17  -1  -9 703.281 152.917  20
  17  -1  -8 977.273 165.080  20
  17  -1  -7 24640.4 818.377  20
  17  -1  -6 7280.54 409.315  20
 -17  -1   6 7968.34 418.637  14
  17  -1  -5 17856.4 665.061  20
 -17  -1   5 17127.0 678.398  14
  17  -1  -4 9205.38 457.133  20
 -17  -1   4 8489.50 466.106  14
 -17  -1   3 1621.09 217.124  10
 -17  -1   3 1427.47 201.864  14
 -17  -1   2 872.324 175.137  10
 -17  -1   2 809.242 164.717  14
 -17  -1   1 3346.66 302.463  10
 -17  -1   1 3499.00 301.066  14
 -17  -1   0 2560.56 266.081  10
 -17  -1   0 3270.42 276.702  14
 -17  -1  -1 6140.83 322.954  13
 -17  -1  -1 6630.97 393.191  10
 -17  -1  -1 6666.19 352.073  14
 -17  -1  -2 452.415 126.563  10
 -17  -1  -2 270.439 82.7192  14
  17   1 -15 177.956 93.6027  12
  17   1 -15 2351.55 179.033  15
  17   1 -14 1054.50 151.422  15
  17   1 -13 634.179 148.056  15
  17   1 -12 4100.35 299.279  15
  17   1 -11 5078.42 333.760  20
  17   1 -11 5132.97 333.718  15
  17   1 -10 16550.8 654.120  20
  17   1 -10 18009.7 635.523  15
  17   1  -9 794.337 169.888  20
  17   1  -8 921.527 172.031  20
  17   1  -7 24131.0 812.076  20
  17   1  -6 7366.95 410.659  20
  17   1  -5 17597.8 658.903  20
 -17   1   5 19273.1 697.134  14
  17   1  -4 8645.85 429.050  20
 -17   1   4 8921.75 471.119  14
 -17   1   3 1688.33 217.136  14
 -17   1   2 743.703 167.661  14
 -17   1   1 3551.11 305.375  14
 -17   1   0 2361.61 242.404  14
 -17   1  -1 6273.21 340.245  13
 -17   1  -2 309.654 95.5219  13
  17   3 -13 5460.54 257.999  15
  17   3 -12 2197.99 189.241  20
  17   3 -12 2463.46 192.361  15
  17   3 -11 3985.59 273.546  20
  17   3 -10 528.559 143.394  20
  17   3  -9 9199.09 466.945  20
 -17   3   8 1779.03 203.790   9
  17   3  -8 1918.93 228.018  20
 -17   3   7 2235.68 238.281   9
  17   3  -7 2592.68 256.653  20
 -17   3   6 27656.0 918.594   9
  17   3  -6 28041.8 876.111  20
 -17   3   5 247.610 134.915   9
  17   3  -5 322.900 125.228  20
 -17   3   4 10002.7 505.413   9
 -17   3   3 5658.69 365.712   9
 -17   3   2 3642.10 276.825   9
 -17   3   1 3170.03 220.396  13
 -17   3   1 3358.98 242.962   9
 -17   3   0 8666.26 348.301  13
  17   5  -9 9393.91 350.719  20
  17   5  -8 889.574 128.404  20
  17   5  -7 717.908 115.045  20
  17   5  -6 1848.22 149.490  20
 -17   5   6 1974.73 160.552   9
 -17   5   5 8092.39 335.228   9
 -17   5   4 947.106 126.148   9
  18  -4 -10 1840.22 150.949  20
  18  -4  -9 14083.0 481.898  20
  18  -4  -8 1012.45 141.359  20
  18  -4  -7 1066.33 147.744  20
  18  -4  -6 391.571 108.488  20
  18  -4  -5 6382.04 316.444  20
  18  -4  -4 569.789 108.062  20
  18  -4  -3 2835.28 176.145  20
 -18  -4   3 2977.98 222.254  14
 -18  -4   2 2013.56 169.341  14
  18  -2 -14 577.634 115.615  12
  18  -2 -13 12860.2 517.506  12
  18  -2 -12 14471.8 585.888  12
  18  -2 -11 1136.63 182.347  12
  18  -2 -11 774.031 139.782  20
  18  -2 -10 6519.12 385.808  12
  18  -2 -10 5272.48 342.066  20
  18  -2  -9 3492.45 290.472  20
  18  -2  -8 12327.9 556.209  20
  18  -2  -7 9793.70 486.267  20
  18  -2  -6 4841.91 336.299  20
  18  -2  -5 11900.9 523.429  20
 -18  -2   5 10964.6 526.365  14
  18  -2  -4 2538.60 239.908  20
 -18  -2   4 2218.96 245.971  14
 -18  -2   3 14632.2 612.951  14
 -18  -2   2 2673.44 243.441  10
 -18  -2   2 2687.91 251.105  14
 -18  -2   1 2536.68 231.798  10
 -18  -2   1 2451.10 235.077  14
 -18  -2   0 1754.88 185.922  10
 -18  -2   0 1335.24 157.175  14
 -18  -2  -1 1941.80 176.135  10
  18   0 -15 6586.21 338.730  12
  18   0 -15 12359.9 361.502  21
  18   0 -14 10251.6 474.614  12
  18   0 -14 12471.9 461.752  15
  18   0 -13 5464.85 326.647  15
  18   0 -12 2467.99 224.960  20
  18   0 -12 2846.81 249.746  15
  18   0 -11 3562.59 281.717  20
  18   0 -11 3496.65 281.095  15
  18   0 -10 1111.82 183.631  20
  18   0 -10 1245.25 175.061  15
  18   0  -9 33125.0 999.057  20
  18   0  -8 47439.0 1274.86  20
  18   0  -7 20569.5 735.194  20
  18   0  -6 7702.37 423.326  20
 -18   0   6 8787.22 437.882  14
  18   0  -5 355.347 123.599  20
 -18   0   5 358.240 117.068  14
  18   0  -4 270.398 110.070  20
 -18   0   4 216.160 121.781  14
 -18   0   3 1984.62 235.185  14
 -18   0   2 19578.3 732.850  14
 -18   0   1 1222.45 192.712  14
 -18   0   0 3931.08 289.657  14
 -18   0  -1 2722.37 200.692  13
 -18   0  -1 2672.29 208.537  14
  18   2 -14 529.508 109.109  15
  18   2 -13 11179.0 425.424  15
  18   2 -12 12664.2 484.978  20
  18   2 -12 12424.0 468.497  15
  18   2 -11 711.539 144.251  20
  18   2 -10 4891.40 335.334  20
  18   2  -9 3355.86 284.519  20
  18   2  -8 12274.7 553.775  20
  18   2  -7 9421.61 475.030  20
  18   2  -6 4731.23 329.883  20
  18   2  -5 12425.8 521.661  20
 -18   2   4 2435.18 259.620   9
 -18   2   3 13690.6 584.784   9
 -18   2   2 2261.73 225.821   9
 -18   2   1 2324.80 209.154  13
 -18   2   1 2236.53 193.960   9
 -18   2   0 1252.79 152.346  13
 -18   2  -1 1810.97 154.057  13
  18   4 -11 12581.1 427.583  20
  18   4 -10 1900.13 179.003  20
  18   4  -9 14408.5 522.527  20
 -18   4   8 984.343 129.511   9
  18   4  -8 1154.45 161.034  20
  18   4  -7 1367.62 166.968  20
 -18   4   7 1236.94 158.444   9
 -18   4   6 596.306 131.058   9
  18   4  -6 594.591 119.666  20
 -18   4   5 6755.14 352.280   9
 -18   4   4 340.658 104.372   9
 -18   4   3 2690.86 202.965   9
 -18   4   2 2032.12 161.529   9
  19  -3 -12 338.229 97.2647  12
  19  -3 -11 1735.01 163.343  12
  19  -3 -11 1334.31 141.316  20
  19  -3 -10 6825.91 339.929  20
  19  -3  -9 5198.33 315.873  20
  19  -3  -8 2064.03 208.072  20
  19  -3  -7 77.7455 106.397  20
 -19  -3   7 154.923 99.1256  14
  19  -3  -6 4194.52 282.261  20
 -19  -3   6 4247.01 286.906  14
  19  -3  -5 4816.03 288.716  20
 -19  -3   5 4378.59 295.318  14
  19  -3  -4 2476.37 192.391  20
 -19  -3   4 2163.51 214.377  14
 -19  -3   3 6695.50 344.459  14
 -19  -3   2 2318.03 191.912  14
 -19  -3   1 304.274 82.6249  14
  19  -1 -14 3606.03 252.740  12
  19  -1 -13 27518.2 864.140  12
  19  -1 -12 64.3581 109.246  12
  19  -1 -12 182.192 97.1849  20
  19  -1 -11 11212.2 526.763  12
  19  -1 -11 10102.5 469.452  20
  19  -1 -10 11199.9 519.104  12
  19  -1 -10 9390.86 469.616  20
  19  -1  -9 3243.74 285.083  20
  19  -1  -8 29683.1 930.855  20
  19  -1  -7 5335.89 354.289  20
  19  -1  -6 8160.61 435.976  20
 -19  -1   6 8180.93 430.096  14
  19  -1  -5 1251.00 181.426  20
 -19  -1   5 1087.40 180.584  14
  19  -1  -4 234.502 112.218  20
 -19  -1   4 153.679 118.976  14
 -19  -1   3 3284.99 282.263  14
 -19  -1   2-61.0887 107.550  10
 -19  -1   2 36.4425 101.534  14
 -19  -1   1 814.747 143.468  14
 -19  -1   0 2803.06 182.884  13
 -19  -1   0 3138.40 219.622  14
  19   1 -14 3331.33 215.988  15
  19   1 -13 24226.3 703.734  15
  19   1 -12 709.590 136.982  20
  19   1 -12 19.5914 95.3423  15
  19   1 -11 9222.35 449.537  20
  19   1 -11 9746.06 420.681  15
  19   1 -10 9380.80 468.009  20
  19   1  -9 3088.29 279.258  20
  19   1  -8 28828.3 914.819  20
  19   1  -7 5014.75 343.220  20
  19   1  -6 7769.64 415.972  20
 -19   1   6 7572.07 408.530  14
  19   1  -5 1256.73 175.605  20
 -19   1   5 1095.04 174.720  14
 -19   1   4 342.091 134.504  14
 -19   1   3 3013.19 281.575  14
 -19   1   2 95.9888 77.7143   9
 -19   1   2 51.0615 113.686  14
 -19   1   1 1034.77 148.067  13
 -19   1   1 508.796 122.464  14
 -19   1   0 3241.15 218.665  13
  19   3 -12 225.576 87.3988  20
  19   3 -11 1593.80 173.780  20
  19   3 -10 6794.22 358.993  20
  19   3  -9 5303.25 325.943  20
 -19   3   9 5665.09 305.819   9
 -19   3   8 2005.48 205.263   9
  19   3  -8 2117.39 212.880  20
 -19   3   7 115.637 109.346   9
  19   3  -7 181.466 109.196  20
 -19   3   6 4291.81 304.997   9
  19   3  -6 4483.43 284.004  20
 -19   3   5 3916.83 289.367   9
 -19   3   4 2210.10 216.672   9
 -19   3   3 6326.20 326.654   9
 -19   3   2 2461.19 178.173   9
  20  -4  -9 1607.49 130.094  20
  20  -4  -8 1760.61 143.720  20
  20  -4  -7 1451.30 133.305  20
  20  -4  -6 715.002 95.6822  20
  20  -2 -13 8015.86 334.052  12
  20  -2 -12 5046.53 276.650  12
  20  -2 -12 4590.00 245.894  20
  20  -2 -11 1969.36 192.997  20
  20  -2 -10 1620.91 187.916  20
  20  -2  -9 1013.48 160.205  20
  20  -2  -8 845.037 159.745  20
  20  -2  -7 6546.81 368.011  20
 -20  -2   7 6481.10 339.031  14
  20  -2  -6 1355.43 174.554  20
 -20  -2   6 1331.39 171.745  14
  20  -2  -5 1349.41 171.341  20
 -20  -2   5 953.045 156.149  14
 -20  -2   4 261.242 113.883  14
 -20  -2   3 4711.43 294.752  14
 -20  -2   2 1393.07 158.345  14
 -20  -2   1 4487.46 227.472  14
  20   0 -14 51.5647 99.4264  12
  20   0 -13 19253.4 658.770  12
  20   0 -12 1389.53 193.797  12
  20   0 -12 1212.22 165.483  20
  20   0 -11 26563.0 826.478  20
  20   0 -10 10585.2 496.476  20
  20   0  -9 1850.59 218.184  20
  20   0  -8 5785.31 364.004  20
  20   0  -7 2705.78 250.224  20
  20   0  -6 14706.8 581.858  20
 -20   0   6 14840.0 584.814  14
  20   0  -5 244.279 108.846  20
 -20   0   5 326.794 130.337  14
 -20   0   4 3733.00 294.546  14
 -20   0   3 1675.56 201.654  14
 -20   0   2 491.933 128.392  14
 -20   0   1 1599.60 152.793  13
 -20   0   1 1598.92 168.280  14
  20   2 -13 6471.95 267.260  20
  20   2 -12 4629.10 264.176  20
  20   2 -11 1482.86 176.427  20
 -20   2  10 1643.87 173.326   9
  20   2 -10 1513.05 190.568  20
 -20   2   9 932.745 163.094   9
  20   2  -9 1113.01 170.896  20
  20   2  -8 884.438 165.073  20
 -20   2   7 6251.50 385.405   9
  20   2  -7 6356.56 356.997  20
 -20   2   6 1160.42 191.891   9
  20   2  -6 1735.55 191.922  20
 -20   2   5 896.299 173.377   9
 -20   2   4 59.5718 91.5501   9
 -20   2   3 3931.84 244.675  13
 -20   2   3 4235.04 266.334   9
 -20   2   2 1527.07 146.438  13
  20   4  -9 1762.96 147.862  20
  20   4  -8 2088.23 156.203  20
 -20   4   7 1442.01 137.984   9
 -20   4   6 876.310 127.575   9
 -20   4   5 777.561 108.201   9
  21  -3 -10 140.194 76.2378  20
  21  -3  -9 1898.60 165.159  20
  21  -3  -8 1152.34 139.298  20
  21  -3  -7 847.208 122.097  20
 -21  -3   7 656.360 103.507  14
  21  -3  -6 368.806 86.0363  20
 -21  -3   6 340.271 90.0679  14
 -21  -3   5 650.787 107.625  14
 -21  -3   4 712.420 102.508  14
  21  -1 -13 5393.25 277.316  12
  21  -1 -12 4585.27 269.580  12
  21  -1 -12 4489.87 262.422  20
  21  -1 -11 752.736 139.410  20
  21  -1 -10 2387.13 227.228  20
  21  -1  -9 1644.47 201.188  20
  21  -1  -8 2990.90 257.737  20
  21  -1  -7 6096.78 353.421  20
  21  -1  -6 508.465 127.980  20
 -21  -1   6 615.691 129.197  14
  21  -1  -5 4989.69 283.608  20
 -21  -1   5 4767.60 300.051  14
 -21  -1   4 5940.92 331.810  14
 -21  -1   3 1113.15 154.001  14
 -21  -1   2-13.4802 62.8850  13
 -21  -1   2 130.749 81.1683  14
  21   1 -13 2982.19 220.299  12
  21   1 -13 5080.95 237.802  20
  21   1 -12 4144.69 259.083  20
  21   1 -11 733.823 140.044  20
  21   1 -10 2423.26 227.589  20
  21   1  -9 1876.92 208.348  20
  21   1  -8 2613.30 239.868  20
  21   1  -7 5852.83 339.904  20
  21   1  -6 443.727 115.595  20
 -21   1   6 451.761 117.562  14
 -21   1   5 4163.18 283.373  14
 -21   1   4 4712.00 292.351   9
 -21   1   4 4873.64 302.430  14
 -21   1   3 728.812 110.450   9
 -21   1   2 75.0053 76.7387  13
  21   3 -11 447.289 93.1315  20
  21   3 -10 166.328 89.7836  20
  21   3  -9 1703.69 159.864  20
 -21   3   9 1578.48 149.034   9
  21   3  -8 969.025 131.145  20
 -21   3   8 1140.33 140.886   9
 -21   3   7 574.427 117.874   9
  21   3  -7 756.052 112.219  20
 -21   3   6 469.040 111.965   9
 -21   3   5 884.388 123.421   9
  22  -2 -11 2096.77 165.148  20
  22  -2 -10 917.116 131.429  20
  22  -2  -9 534.122 114.620  20
  22  -2  -8 277.577 97.2779  20
  22  -2  -7 619.132 111.473  20
  22  -2  -6 4927.43 240.913  20
 -22  -2   6 4740.79 246.200  14
 -22  -2   5 4945.02 250.766  14
  22   0 -12 1627.23 161.115  20
  22   0 -11 831.023 140.876  20
  22   0 -10 2273.93 214.597  20
  22   0  -9 2334.77 219.646  20
  22   0  -8 546.265 131.340  20
  22   0  -7-6.24540 88.1530  20
  22   0  -6 201.908 94.3162  20
 -22   0   6-51.6399 91.8135  14
 -22   0   5 19.4037 90.5736  14
 -22   0   4 4819.72 249.346   9
 -22   0   4 7364.77 332.644  14
 -22   0   3 102.250 75.3889  14
  22   2 -12 360.372 82.0276  20
  22   2 -11 2075.20 173.722  20
 -22   2  10 658.847 109.231   9
  22   2 -10 1036.13 140.663  20
 -22   2   9 618.536 121.111   9
  22   2  -9 720.329 127.761  20
 -22   2   8 165.824 94.3326   9
  22   2  -8 230.966 95.9506  20
 -22   2   7 317.231 101.963   9
  22   2  -7 526.338 100.519  20
 -22   2   6 4402.66 266.078   9
 -22   2   5 4250.82 237.341   9
  23  -1 -11 646.099 111.852  20
  23  -1 -10 1756.62 169.205  20
  23  -1  -9 1377.35 156.423  20
  23  -1  -8 355.431 102.454  20
  23  -1  -7 3365.88 205.318  20
  23   1 -12 67.2515 66.1126  20
  23   1 -11 644.932 112.655  20
 -23   1  10 1187.50 148.169   9
  23   1 -10 1579.46 164.443  20
  23   1  -9 1160.10 145.617  20
 -23   1   8 532.024 126.355   9
  23   1  -8 166.963 87.1870  20
 -23   1   7 2539.16 207.878   9
  23   1  -7 3608.78 201.754  20
 -23   1   6 560.237 110.528   9
  24   0 -10 1975.98 158.860  20
  24   0  -9 289.057 89.2593  20
;
_shelx_res_checksum               48470
_shelx_res_file
;
    exp_3881.res created by SHELXL-2014/7

TITL exp_3881 in C2 #5
CELL 1.54184 19.816313 6.094068 12.95902 90 124.3954 90
ZERR 4 0.003046 0.000439 0.001938 0 0.0222 0
LATT -7
SYMM -X,+Y,-Z

SFAC C H O
UNIT 60 72 12

L.S. 4
PLAN  5
SIZE 0.07 0.08 0.13
TEMP -168.55
REM reset to O1 #5
bond $H
conf
htab
fmap 2
acta
REM <HKL>D:/qiufeng/exp_3881/struct/olex2_exp_3881/exp_3881.hkl</HKL>

WGHT    0.079100
FVAR       5.72417
O2    3    0.237973    0.465158    0.345102    11.00000    0.02495    0.02666 =
         0.02952   -0.00344    0.01590   -0.00553
O1    3    0.023631   -0.034803    0.149237    11.00000    0.02847    0.02179 =
         0.02506   -0.00394    0.01696   -0.00212
O3    3    0.318376    0.285243    0.302055    11.00000    0.02360    0.03776 =
         0.03352    0.00204    0.01694    0.00005
C11   1    0.180252    0.161190    0.217496    11.00000    0.02245    0.02293 =
         0.01830    0.00470    0.01157    0.00184
C10   1    0.071008    0.423942    0.400563    11.00000    0.02651    0.01913 =
         0.01489    0.00001    0.01154    0.00053
C1    1    0.032840    0.235802    0.386679    11.00000    0.03209    0.01886 =
         0.01657   -0.00016    0.01416   -0.00005
AFIX  43
H1    2    0.065249    0.106435    0.413792    11.00000   -1.20000
AFIX   0
C8    1    0.154549    0.445998    0.311118    11.00000    0.02248    0.01993 =
         0.02377   -0.00005    0.01301   -0.00191
AFIX  13
H8    2    0.122342    0.579246    0.263885    11.00000   -1.20000
AFIX   0
C3    1   -0.104668    0.145053    0.190296    11.00000    0.02215    0.02542 =
         0.02383   -0.00362    0.01459   -0.00495
AFIX  23
H3A   2   -0.083943    0.003410    0.181449    11.00000   -1.20000
H3B   2   -0.163390    0.126794    0.156075    11.00000   -1.20000
AFIX   0
C15   1    0.033897    0.648423    0.381633    11.00000    0.03099    0.01769 =
         0.02723   -0.00052    0.01744    0.00112
AFIX 137
H15A  2   -0.023434    0.633672    0.353031    11.00000   -1.50000
H15B  2    0.036909    0.728350    0.318724    11.00000   -1.50000
H15C  2    0.064069    0.729304    0.460826    11.00000   -1.50000
AFIX   0
C2    1   -0.056751    0.207905    0.332163    11.00000    0.03192    0.02433 =
         0.02251   -0.00254    0.01858   -0.00625
AFIX  23
H2A   2   -0.078969    0.346364    0.341443    11.00000   -1.20000
H2B   2   -0.064099    0.091442    0.378262    11.00000   -1.20000
AFIX   0
C9    1    0.156910    0.421174    0.431449    11.00000    0.02573    0.02153 =
         0.01826   -0.00285    0.01050   -0.00189
AFIX  23
H9A   2    0.184022    0.281311    0.473305    11.00000   -1.20000
H9B   2    0.188986    0.542829    0.489572    11.00000   -1.20000
AFIX   0
C4    1   -0.094994    0.318826    0.117326    11.00000    0.02169    0.02646 =
         0.01676   -0.00224    0.00962   -0.00222
C5    1   -0.030138    0.329676    0.110218    11.00000    0.02398    0.02302 =
         0.01559    0.00151    0.01078    0.00004
AFIX  43
H5    2   -0.026103    0.453381    0.069386    11.00000   -1.20000
AFIX   0
C13   1    0.180025   -0.034335    0.148213    11.00000    0.02643    0.02725 =
         0.02974   -0.00149    0.01857    0.00212
AFIX 137
H13A  2    0.201035    0.007211    0.098285    11.00000   -1.50000
H13B  2    0.124036   -0.089751    0.092861    11.00000   -1.50000
H13C  2    0.214855   -0.149029    0.207936    11.00000   -1.50000
AFIX   0
C12   1    0.253792    0.301684    0.290082    11.00000    0.02442    0.02543 =
         0.02179    0.00444    0.01323   -0.00036
C7    1    0.121753    0.247575    0.226944    11.00000    0.02312    0.01900 =
         0.01706    0.00235    0.01086    0.00110
C6    1    0.035735    0.162963    0.161348    11.00000    0.02333    0.02316 =
         0.01548   -0.00222    0.01291   -0.00229
C14   1   -0.157244    0.499579    0.064881    11.00000    0.02809    0.03664 =
         0.03145    0.00814    0.01858    0.00763
AFIX 137
H14A  2   -0.210671    0.440771   -0.001505    11.00000   -1.50000
H14B  2   -0.140885    0.614745    0.030435    11.00000   -1.50000
H14C  2   -0.160848    0.561319    0.131447    11.00000   -1.50000
AFIX   0
HKLF 4

REM  exp_3881 in C2 #5
REM R1 =  0.0420 for    2306 Fo > 4sig(Fo)  and  0.0439 for all    2420 data
REM    166 parameters refined using      1 restraints

END

WGHT      0.0791      0.0000

REM No hydrogen bonds found for HTAB generation

REM Highest difference peak  0.261,  deepest hole -0.175,  1-sigma level  0.047
Q1    1   0.0803  0.2267  0.1929  11.00000  0.05    0.26
Q2    1   0.1504  0.1732  0.2298  11.00000  0.05    0.24
Q3    1   0.1266  0.3610  0.2648  11.00000  0.05    0.23
Q4    1   0.2182  0.2299  0.2491  11.00000  0.05    0.22
Q5    1   0.0515  0.5362  0.3892  11.00000  0.05    0.21
;
_shelx_SHELXL_version_number      '2014/7'
_shelx_space_group_comment
;
The symmetry employed for this shelxl refinement is uniquely defined
by the following loop, which should always be used as a source of
symmetry information in preference to the above space-group names.
They are only intended as comments.
;
