# Supplementary material for: (+)/(−)-Phaeocaulin A-D, four pairs of new enantiomeric germacrane-type sesquiterpenes from Curcuma phaeocaulis as natural nitric oxide inhibitors
Source: Sci Rep. 2017 Mar 8;7:43576. doi: 10.1038/srep43576 (PMC5341095; doi:10.1038/srep43576)
Supplement: Supplementary Dataset 7 [file srep43576-s8.zip › Compound 5.cif]

data_qf-6
_audit_creation_date              2015-03-18
_audit_creation_method
;
Olex2 1.2
(compiled 2015.01.26 svn.r3150 for OlexSys, GUI svn.r4998)
;
_publ_contact_author_address      ?
_publ_contact_author_email        ?
_publ_contact_author_name         ''
_publ_contact_author_phone        ?
_publ_section_references
;
Dolomanov, O.V., Bourhis, L.J., Gildea, R.J, Howard, J.A.K. & Puschmann, H.
 (2009), J. Appl. Cryst. 42, 339-341.

Sheldrick, G.M. (2008). Acta Cryst. A64, 112-122.
;
_chemical_name_common             ?
_chemical_name_systematic
;
 ? 
;
_chemical_formula_moiety          'C15 H18 O4'
_chemical_formula_sum             'C15 H18 O4'
_chemical_formula_weight          262.29
_chemical_absolute_configuration  unk
_chemical_melting_point           ?
loop_
  _atom_type_symbol
  _atom_type_description
  _atom_type_scat_dispersion_real
  _atom_type_scat_dispersion_imag
  _atom_type_scat_source
 'C' 'C' 0.0181 0.0091 'International Tables Vol C Tables 4.2.6.8 and 6.1.1.4'
 'H' 'H' 0.0000 0.0000 'International Tables Vol C Tables 4.2.6.8 and 6.1.1.4'
 'O' 'O' 0.0492 0.0322 'International Tables Vol C Tables 4.2.6.8 and 6.1.1.4'

_space_group_crystal_system       'monoclinic'
_space_group_IT_number            7
_space_group_name_H-M_alt         'P 1 n 1'
_space_group_name_Hall            'P -2yac'
loop_
  _space_group_symop_id
  _space_group_symop_operation_xyz
 1 'x, y, z'
 2 'x+1/2, -y, z+1/2'

_cell_length_a                    7.3694(3)
_cell_length_b                    10.2747(4)
_cell_length_c                    8.8756(4)
_cell_angle_alpha                 90.00
_cell_angle_beta                  98.066(4)
_cell_angle_gamma                 90.00
_cell_volume                      665.40(5)
_cell_formula_units_Z             2
_cell_measurement_reflns_used     1307
_cell_measurement_temperature     173.01(10)
_cell_measurement_theta_max       62.8190
_cell_measurement_theta_min       6.6140
_exptl_absorpt_coefficient_mu     0.774
_exptl_absorpt_correction_T_max   1.00000
_exptl_absorpt_correction_T_min   0.81878
_exptl_absorpt_correction_type    multi-scan
_exptl_absorpt_process_details
;
CrysAlisPro, Agilent Technologies,
Version 1.171.37.35 (release 13-08-2014 CrysAlis171 .NET)
(compiled Aug 13 2014,18:06:01)
Empirical absorption correction using spherical harmonics,
 implemented in SCALE3 ABSPACK scaling algorithm.
;
_exptl_crystal_colour             ?
_exptl_crystal_density_diffrn     1.309
_exptl_crystal_density_meas       ?
_exptl_crystal_density_method     'not measured'
_exptl_crystal_description        ''
_exptl_crystal_F_000              280
_exptl_crystal_size_max           ?
_exptl_crystal_size_mid           ?
_exptl_crystal_size_min           ?
_exptl_special_details
;
 ? 
;
_diffrn_reflns_av_R_equivalents   0.0213
_diffrn_reflns_av_unetI/netI      0.0285
_diffrn_reflns_limit_h_max        7
_diffrn_reflns_limit_h_min        -8
_diffrn_reflns_limit_k_max        8
_diffrn_reflns_limit_k_min        -11
_diffrn_reflns_limit_l_max        9
_diffrn_reflns_limit_l_min        -10
_diffrn_reflns_number             2169
_diffrn_reflns_theta_full         62.66
_diffrn_reflns_theta_max          62.66
_diffrn_reflns_theta_min          6.63
_diffrn_ambient_environment       N~2~
_diffrn_ambient_temperature       173.01(10)
_diffrn_detector                  'CCD plate'
_diffrn_detector_area_resol_mean  16.0288
_diffrn_detector_type             Sapphire3
_diffrn_measured_fraction_theta_full 0.988
_diffrn_measured_fraction_theta_max 0.988
_diffrn_measurement_details
;
#__ type_ start__ end____ width___ exp.time_
  1 omega   59.00   85.00   1.0000    1.0000
omega____ theta____ kappa____ phi______ frames
    -       33.2434   38.0000   90.0000 26

#__ type_ start__ end____ width___ exp.time_
  2 omega   95.00  155.00   1.0000    1.0000
omega____ theta____ kappa____ phi______ frames
    -       90.5000   45.0000  120.0000 60

#__ type_ start__ end____ width___ exp.time_
  3 omega  113.00  147.00   1.0000    1.0000
omega____ theta____ kappa____ phi______ frames
    -       90.5000   61.0000    0.0000 34

#__ type_ start__ end____ width___ exp.time_
  4 omega   97.00  161.00   1.0000    1.0000
omega____ theta____ kappa____ phi______ frames
    -       90.5000   77.0000  -60.0000 64

#__ type_ start__ end____ width___ exp.time_
  5 omega   62.00   99.00   1.0000    1.0000
omega____ theta____ kappa____ phi______ frames
    -       33.2434   57.0000 -180.0000 37

#__ type_ start__ end____ width___ exp.time_
  6 omega   54.00  111.00   1.0000    1.0000
omega____ theta____ kappa____ phi______ frames
    -       90.5000  -61.0000  120.0000 57

#__ type_ start__ end____ width___ exp.time_
  7 omega   68.00  117.00   1.0000    1.0000
omega____ theta____ kappa____ phi______ frames
    -       90.5000  -88.0000   42.1007 49

#__ type_ start__ end____ width___ exp.time_
  8 omega   86.00  112.00   1.0000    1.0000
omega____ theta____ kappa____ phi______ frames
    -       90.5000  -87.0000  -91.6997 26

#__ type_ start__ end____ width___ exp.time_
  9 omega   48.00   74.00   1.0000    1.0000
omega____ theta____ kappa____ phi______ frames
    -       90.5000  -87.0000  -91.6997 26

#__ type_ start__ end____ width___ exp.time_
 10 omega   26.00   51.00   1.0000    1.0000
omega____ theta____ kappa____ phi______ frames
    -       90.5000  -30.0000 -180.0000 25

#__ type_ start__ end____ width___ exp.time_
 11 omega   26.00   69.00   1.0000    1.0000
omega____ theta____ kappa____ phi______ frames
    -       90.5000  -30.0000 -150.0000 43

#__ type_ start__ end____ width___ exp.time_
 12 omega   24.00   71.00   1.0000    1.0000
omega____ theta____ kappa____ phi______ frames
    -       90.5000  -45.0000  -90.0000 47

#__ type_ start__ end____ width___ exp.time_
 13 omega   18.00   69.00   1.0000    1.0000
omega____ theta____ kappa____ phi______ frames
    -       90.5000 -111.0000  -90.0000 51

#__ type_ start__ end____ width___ exp.time_
 14 omega   49.00   88.00   1.0000    1.0000
omega____ theta____ kappa____ phi______ frames
    -       90.5000 -111.0000   60.0000 39

#__ type_ start__ end____ width___ exp.time_
 15 omega   15.00   58.00   1.0000    1.0000
omega____ theta____ kappa____ phi______ frames
    -       33.2434   57.0000 -180.0000 43

#__ type_ start__ end____ width___ exp.time_
 16 omega  -30.00   61.00   1.0000    1.0000
omega____ theta____ kappa____ phi______ frames
    -       33.2434  -77.0000   30.0000 91
;
_diffrn_measurement_device        'four-circle diffractometer'
_diffrn_measurement_device_type   'Xcalibur, Sapphire3, Gemini ultra'
_diffrn_measurement_method        '\w scans'
_diffrn_orient_matrix_UB_11       -0.1157716000
_diffrn_orient_matrix_UB_12       0.0602162000
_diffrn_orient_matrix_UB_13       0.1136593000
_diffrn_orient_matrix_UB_21       0.0353671000
_diffrn_orient_matrix_UB_22       0.1368099000
_diffrn_orient_matrix_UB_23       -0.0608317000
_diffrn_orient_matrix_UB_31       -0.1729871000
_diffrn_orient_matrix_UB_32       -0.0124843000
_diffrn_orient_matrix_UB_33       -0.1187399000
_diffrn_radiation_monochromator   mirror
_diffrn_radiation_probe           x-ray
_diffrn_radiation_type            CuK\a
_diffrn_radiation_wavelength      1.54184
_diffrn_source                    'sealed X-ray tube'
_diffrn_source_type               'Enhance Ultra (Cu) X-ray Source'
_diffrn_standards_decay_%         ?
_diffrn_standards_interval_count  ?
_diffrn_standards_interval_time   ?
_diffrn_standards_number          ?
_reflns_number_gt                 1274
_reflns_number_total              1294
_reflns_odcompleteness_completeness 95.90
_reflns_odcompleteness_iscentric  1
_reflns_odcompleteness_theta      63.60
_reflns_threshold_expression      >2sigma(I)
_computing_cell_refinement
;
CrysAlisPro, Agilent Technologies,
Version 1.171.37.35 (release 13-08-2014 CrysAlis171 .NET)
(compiled Aug 13 2014,18:06:01)
;
_computing_data_collection
;
CrysAlisPro, Agilent Technologies,
Version 1.171.37.35 (release 13-08-2014 CrysAlis171 .NET)
(compiled Aug 13 2014,18:06:01)
;
_computing_data_reduction
;
CrysAlisPro, Agilent Technologies,
Version 1.171.37.35 (release 13-08-2014 CrysAlis171 .NET)
(compiled Aug 13 2014,18:06:01)
;
_computing_molecular_graphics     'Olex2 (Dolomanov et al., 2009)'
_computing_publication_material   'Olex2 (Dolomanov et al., 2009)'
_computing_structure_refinement   'XL (Sheldrick, 2008)'
_computing_structure_solution     'SHELXS-97 (Sheldrick, 1990)'
_refine_diff_density_max          0.151
_refine_diff_density_min          -0.153
_refine_diff_density_rms          0.036
_refine_ls_abs_structure_details  'Flack H D (1983), Acta Cryst. A39, 876-881'
_refine_ls_abs_structure_Flack    0.6(2)
_refine_ls_extinction_coef        ?
_refine_ls_extinction_method      none
_refine_ls_goodness_of_fit_ref    1.082
_refine_ls_hydrogen_treatment     constr
_refine_ls_matrix_type            full
_refine_ls_number_parameters      176
_refine_ls_number_reflns          1294
_refine_ls_number_restraints      2
_refine_ls_R_factor_all           0.0305
_refine_ls_R_factor_gt            0.0299
_refine_ls_restrained_S_all       1.081
_refine_ls_shift/su_max           0.000
_refine_ls_shift/su_mean          0.000
_refine_ls_structure_factor_coef  Fsqd
_refine_ls_weighting_details
'calc w=1/[\s^2^(Fo^2^)+(0.0519P)^2^+0.0429P] where P=(Fo^2^+2Fc^2^)/3'
_refine_ls_weighting_scheme       calc
_refine_ls_wR_factor_gt           0.0763
_refine_ls_wR_factor_ref          0.0771
_refine_special_details
;
 Refinement of F^2^ against ALL reflections.  The weighted R-factor wR and 
 goodness of fit S are based on F^2^, conventional R-factors R are based 
 on F, with F set to zero for negative F^2^. The threshold expression of 
 F^2^ > 2sigma(F^2^) is used only for calculating R-factors(gt) etc. and is 
 not relevant to the choice of reflections for refinement.  R-factors based 
 on F^2^ are statistically about twice as large as those based on F, and R- 
 factors based on ALL data will be even larger. 
;
_olex2_refinement_description
;
1. Fixed Uiso
 At 1.2 times of:
  All C(H) groups, All C(H,H) groups
 At 1.5 times of:
  All C(H,H,H) groups, All O(H) groups
2.a Secondary CH2 refined with riding coordinates:
 C5(H5A,H5B), C14(H14A,H14B), C18(H18A,H18B)
2.b Aromatic/amide H refined with riding coordinates:
 C11(H11), C17(H17)
2.c Idealised Me refined as rotating group:
 C10(H10A,H10B,H10C), C15(H15A,H15B,H15C), C19(H19A,H19B,H19C)
2.d Idealised tetrahedral OH refined as rotating group:
 O2(H2)
;
_atom_sites_solution_hydrogens    geom
_atom_sites_solution_primary      direct
_atom_sites_solution_secondary    difmap
loop_
  _atom_site_label
  _atom_site_type_symbol
  _atom_site_fract_x
  _atom_site_fract_y
  _atom_site_fract_z
  _atom_site_U_iso_or_equiv
  _atom_site_adp_type
  _atom_site_occupancy
  _atom_site_calc_flag
  _atom_site_disorder_assembly
  _atom_site_disorder_group
  _atom_site_refinement_flags_posn
 O1 O 0.42605(19) 0.58497(15) 0.98889(17) 0.0269(4) Uani 1 d . . .
 O2 O 0.9837(2) 0.57131(15) 1.24918(17) 0.0288(4) Uani 1 d . . .
 H2 H 0.9485 0.5293 1.3181 0.043 Uiso 1 calc . . GR
 O3 O 0.9851(2) 0.38953(15) 1.09536(18) 0.0309(4) Uani 1 d . . .
 C4 C 0.7027(3) 0.4922(2) 1.0985(2) 0.0223(5) Uani 1 d . . .
 C5 C 0.6436(3) 0.9052(2) 0.9232(3) 0.0308(5) Uani 1 d . . .
 H5A H 0.6008 0.9416 0.8237 0.037 Uiso 1 calc . . R
 H5B H 0.7240 0.9683 0.9799 0.037 Uiso 1 calc . . R
 C6 C 0.8991(3) 0.7434(2) 0.9934(2) 0.0242(5) Uani 1 d . . .
 C7 C 0.5580(3) 0.59536(19) 1.0897(2) 0.0221(5) Uani 1 d . . .
 C8 C 0.6716(3) 0.3644(2) 1.0891(2) 0.0255(5) Uani 1 d . . .
 C9 C 0.8516(4) 0.2985(2) 1.0906(3) 0.0300(5) Uani 1 d . . .
 C10 C 0.5764(4) 0.9298(2) 1.2879(3) 0.0366(6) Uani 1 d . . .
 H10A H 0.6196 0.8894 1.3838 0.055 Uiso 1 calc . . GR
 H10B H 0.4657 0.9770 1.2957 0.055 Uiso 1 calc . . GR
 H10C H 0.6680 0.9887 1.2613 0.055 Uiso 1 calc . . GR
 C11 C 0.7472(3) 0.7822(2) 0.9054(2) 0.0247(5) Uani 1 d . . .
 H11 H 0.7012 0.7277 0.8255 0.030 Uiso 1 calc . . R
 O12 O 0.8834(3) 0.18378(16) 1.0869(2) 0.0435(5) Uani 1 d . . .
 C13 C 0.5390(3) 0.8272(2) 1.1674(2) 0.0261(5) Uani 1 d . . .
 C14 C 0.9631(3) 0.6041(2) 0.9827(3) 0.0266(5) Uani 1 d . . .
 H14A H 1.0954 0.6028 0.9875 0.032 Uiso 1 calc . . R
 H14B H 0.9105 0.5678 0.8854 0.032 Uiso 1 calc . . R
 C15 C 0.4996(4) 0.2864(2) 1.0803(3) 0.0335(5) Uani 1 d . . .
 H15A H 0.5067 0.2297 1.1668 0.050 Uiso 1 calc . . GR
 H15B H 0.4847 0.2354 0.9887 0.050 Uiso 1 calc . . GR
 H15C H 0.3969 0.3439 1.0795 0.050 Uiso 1 calc . . GR
 C16 C 0.9081(3) 0.5200(2) 1.1105(2) 0.0243(5) Uani 1 d . . .
 C17 C 0.5787(3) 0.7023(2) 1.2005(3) 0.0248(5) Uani 1 d . . .
 H17 H 0.6227 0.6818 1.3011 0.030 Uiso 1 calc . . R
 C18 C 0.4774(3) 0.8775(2) 1.0085(3) 0.0298(5) Uani 1 d . . .
 H18A H 0.4076 0.9569 1.0141 0.036 Uiso 1 calc . . R
 H18B H 0.3980 0.8137 0.9520 0.036 Uiso 1 calc . . R
 C19 C 1.0069(3) 0.8291(2) 1.1110(3) 0.0315(5) Uani 1 d . . .
 H19A H 1.0009 0.9176 1.0759 0.047 Uiso 1 calc . . GR
 H19B H 1.1323 0.8010 1.1276 0.047 Uiso 1 calc . . GR
 H19C H 0.9561 0.8234 1.2047 0.047 Uiso 1 calc . . GR

loop_
  _atom_site_aniso_label
  _atom_site_aniso_U_11
  _atom_site_aniso_U_22
  _atom_site_aniso_U_33
  _atom_site_aniso_U_23
  _atom_site_aniso_U_13
  _atom_site_aniso_U_12
 O1 0.0218(8) 0.0253(8) 0.0325(8) -0.0039(7) -0.0001(7) 0.0006(6)
 O2 0.0325(9) 0.0276(8) 0.0239(8) 0.0019(7) -0.0046(6) -0.0035(7)
 O3 0.0294(8) 0.0249(8) 0.0373(9) 0.0009(7) 0.0003(7) 0.0075(7)
 C4 0.0263(10) 0.0218(11) 0.0184(10) 0.0011(9) 0.0021(9) 0.0009(9)
 C5 0.0374(14) 0.0236(12) 0.0304(13) 0.0069(9) 0.0014(10) 0.0020(10)
 C6 0.0238(10) 0.0271(12) 0.0228(10) 0.0016(9) 0.0072(8) -0.0048(9)
 C7 0.0218(10) 0.0206(11) 0.0250(11) 0.0028(8) 0.0070(9) -0.0020(8)
 C8 0.0324(12) 0.0249(11) 0.0188(10) 0.0011(9) 0.0022(9) 0.0003(10)
 C9 0.0420(13) 0.0233(12) 0.0229(12) -0.0012(10) -0.0014(9) 0.0030(11)
 C10 0.0434(14) 0.0260(13) 0.0413(14) -0.0075(10) 0.0099(11) 0.0004(10)
 C11 0.0299(11) 0.0250(12) 0.0193(11) 0.0023(9) 0.0042(9) -0.0036(9)
 O12 0.0578(12) 0.0218(9) 0.0489(11) -0.0026(8) 0.0011(9) 0.0110(8)
 C13 0.0223(11) 0.0258(11) 0.0316(13) -0.0038(9) 0.0085(9) -0.0001(9)
 C14 0.0229(11) 0.0306(12) 0.0270(11) -0.0004(9) 0.0057(8) 0.0005(9)
 C15 0.0406(13) 0.0254(12) 0.0347(13) 0.0011(10) 0.0056(10) -0.0094(11)
 C16 0.0258(12) 0.0196(10) 0.0264(11) -0.0003(9) -0.0001(8) 0.0045(9)
 C17 0.0233(11) 0.0273(11) 0.0249(11) -0.0016(9) 0.0074(8) -0.0007(9)
 C18 0.0288(12) 0.0233(11) 0.0363(14) -0.0003(9) 0.0009(10) 0.0061(9)
 C19 0.0312(12) 0.0291(13) 0.0330(13) 0.0010(10) 0.0001(10) -0.0071(10)

_geom_special_details
;
 All esds (except the esd in the dihedral angle between two l.s. planes) 
 are estimated using the full covariance matrix.  The cell esds are taken 
 into account individually in the estimation of esds in distances, angles 
 and torsion angles; correlations between esds in cell parameters are only 
 used when they are defined by crystal symmetry.  An approximate (isotropic) 
 treatment of cell esds is used for estimating esds involving l.s. planes. 
;
loop_
  _geom_bond_atom_site_label_1
  _geom_bond_atom_site_label_2
  _geom_bond_distance
  _geom_bond_site_symmetry_2
  _geom_bond_publ_flag
 O1 C7 1.230(3) . ?
 O2 C16 1.382(3) . ?
 O3 C9 1.354(3) . ?
 O3 C16 1.470(3) . ?
 C4 C7 1.498(3) . ?
 C4 C8 1.334(3) . ?
 C4 C16 1.530(3) . ?
 C5 C11 1.496(3) . ?
 C5 C18 1.554(3) . ?
 C6 C11 1.333(3) . ?
 C6 C14 1.514(3) . ?
 C6 C19 1.504(3) . ?
 C7 C17 1.468(3) . ?
 C8 C9 1.488(3) . ?
 C8 C15 1.492(3) . ?
 C9 O12 1.203(3) . ?
 C10 C13 1.500(3) . ?
 C13 C17 1.340(3) . ?
 C13 C18 1.511(3) . ?
 C14 C16 1.525(3) . ?

loop_
  _geom_angle_atom_site_label_1
  _geom_angle_atom_site_label_2
  _geom_angle_atom_site_label_3
  _geom_angle
  _geom_angle_site_symmetry_1
  _geom_angle_site_symmetry_3
  _geom_angle_publ_flag
 C9 O3 C16 110.19(17) . . ?
 C7 C4 C16 124.18(17) . . ?
 C8 C4 C7 125.4(2) . . ?
 C8 C4 C16 110.38(19) . . ?
 C11 C5 C18 110.21(19) . . ?
 C11 C6 C14 119.3(2) . . ?
 C11 C6 C19 123.3(2) . . ?
 C19 C6 C14 117.27(19) . . ?
 O1 C7 C4 117.47(18) . . ?
 O1 C7 C17 123.3(2) . . ?
 C17 C7 C4 119.21(19) . . ?
 C4 C8 C9 107.6(2) . . ?
 C4 C8 C15 132.0(2) . . ?
 C9 C8 C15 120.39(19) . . ?
 O3 C9 C8 109.20(18) . . ?
 O12 C9 O3 122.3(2) . . ?
 O12 C9 C8 128.5(2) . . ?
 C6 C11 C5 126.2(2) . . ?
 C10 C13 C18 115.3(2) . . ?
 C17 C13 C10 120.3(2) . . ?
 C17 C13 C18 124.1(2) . . ?
 C6 C14 C16 111.77(17) . . ?
 O2 C16 O3 108.48(16) . . ?
 O2 C16 C4 113.85(17) . . ?
 O2 C16 C14 109.32(17) . . ?
 O3 C16 C4 102.36(16) . . ?
 O3 C16 C14 107.59(17) . . ?
 C14 C16 C4 114.69(18) . . ?
 C13 C17 C7 124.8(2) . . ?
 C13 C18 C5 111.31(19) . . ?

loop_
  _geom_torsion_atom_site_label_1
  _geom_torsion_atom_site_label_2
  _geom_torsion_atom_site_label_3
  _geom_torsion_atom_site_label_4
  _geom_torsion
  _geom_torsion_site_symmetry_1
  _geom_torsion_site_symmetry_2
  _geom_torsion_site_symmetry_3
  _geom_torsion_site_symmetry_4
  _geom_torsion_publ_flag
 O1 C7 C17 C13 -41.2(3) . . . . ?
 C4 C7 C17 C13 139.2(2) . . . . ?
 C4 C8 C9 O3 -2.2(2) . . . . ?
 C4 C8 C9 O12 178.5(2) . . . . ?
 C6 C14 C16 O2 -59.2(2) . . . . ?
 C6 C14 C16 O3 -176.80(17) . . . . ?
 C6 C14 C16 C4 70.1(2) . . . . ?
 C7 C4 C8 C9 175.45(18) . . . . ?
 C7 C4 C8 C15 -5.4(4) . . . . ?
 C7 C4 C16 O2 70.3(3) . . . . ?
 C7 C4 C16 O3 -172.87(17) . . . . ?
 C7 C4 C16 C14 -56.7(3) . . . . ?
 C8 C4 C7 O1 -45.3(3) . . . . ?
 C8 C4 C7 C17 134.3(2) . . . . ?
 C8 C4 C16 O2 -113.0(2) . . . . ?
 C8 C4 C16 O3 3.9(2) . . . . ?
 C8 C4 C16 C14 120.1(2) . . . . ?
 C9 O3 C16 O2 115.41(19) . . . . ?
 C9 O3 C16 C4 -5.2(2) . . . . ?
 C9 O3 C16 C14 -126.43(19) . . . . ?
 C10 C13 C17 C7 -176.2(2) . . . . ?
 C10 C13 C18 C5 89.0(2) . . . . ?
 C11 C5 C18 C13 62.3(3) . . . . ?
 C11 C6 C14 C16 -99.6(2) . . . . ?
 C14 C6 C11 C5 166.4(2) . . . . ?
 C15 C8 C9 O3 178.53(19) . . . . ?
 C15 C8 C9 O12 -0.8(4) . . . . ?
 C16 O3 C9 C8 4.8(2) . . . . ?
 C16 O3 C9 O12 -175.8(2) . . . . ?
 C16 C4 C7 O1 131.0(2) . . . . ?
 C16 C4 C7 C17 -49.4(3) . . . . ?
 C16 C4 C8 C9 -1.3(2) . . . . ?
 C16 C4 C8 C15 177.9(2) . . . . ?
 C17 C13 C18 C5 -83.7(3) . . . . ?
 C18 C5 C11 C6 -98.4(3) . . . . ?
 C18 C13 C17 C7 -3.8(3) . . . . ?
 C19 C6 C11 C5 -10.0(3) . . . . ?
 C19 C6 C14 C16 77.0(2) . . . . ?

_olex2_submission_special_instructions 'No special instructions were received'
